# Supplementary material for: Comparative quantitative trait loci analysis framework reveals relationships between salt stress responsive phenotypes and pathways
Source: Front Plant Sci. 2024 Feb 23;15:1264909. doi: 10.3389/fpls.2024.1264909 (PMC10920293; doi:10.3389/fpls.2024.1264909)
Supplement: Supplementary file 1 [file DataSheet_1.zip]

Archive with 3 entries (3 files):
- Extended Results.pdf
- Supplementary Figures.pdf
- Supplementary Tables.xlsx
