# Supplementary material for: Comparative quantitative trait loci analysis framework reveals relationships between salt stress responsive phenotypes and pathways
Source: Front Plant Sci. 2024 Feb 23;15:1264909. doi: 10.3389/fpls.2024.1264909 (PMC10920293; doi:10.3389/fpls.2024.1264909)
Supplement: Supplementary file 1 [file DataSheet_1.zip › Supplementary Tables.xlsx]

## Sheet: Table S1
Table S1 Summary of the combined physiological and morphological data used in this study
No.	Trait	Description	Trait catagory	Condition	Rice cv.	Source/Publication
1	SIS10.1	SIS score at day 10 after treated with 150 mM NaCl (replicate 1)	Salt injury score	19 DAG treated with 150 mM NaCl	KDML105, DH103, DH212 91 CSSLs (CSSL 1-22, 31-75 and 94-134)	Kanjoo et al., 2011
2	SIS10.2	SIS score at day 10 after treated with 150 mM NaCl (replicate 2)	Salt injury score	19 DAG treated with 150 mM NaCl	KDML105, DH103, DH212 91 CSSLs (CSSL 1-22, 31-75 and 94-134)	Kanjoo et al., 2011
3	SIS10.3	SIS score at day 10 after treated with 150 mM NaCl (replicate 3)	Salt injury score	19 DAG treated with 150 mM NaCl	KDML105, DH103, DH212 91 CSSLs (CSSL 1-22, 31-75 and 94-134)	Kanjoo et al., 2011
4	SIS10.4	SIS score at day 10 after treated with 150 mM NaCl (replicate 4)	Salt injury score	19 DAG treated with 150 mM NaCl	KDML105, DH103, DH212 91 CSSLs (CSSL 1-22, 31-75 and 94-134)	Kanjoo et al., 2011
5	SIS10.m	SIS score at day 10 after treated with 150 mM NaCl (average)	Salt injury score	19 DAG treated with 150 mM NaCl	KDML105, DH103, DH212 91 CSSLs (CSSL 1-22, 31-75 and 94-134)	Kanjoo et al., 2011
6	SIS16.1	SIS score at day 16 after treated with 150 mM NaCl (replicate 1)	Salt injury score	19 DAG treated with 150 mM NaCl	KDML105, DH103, DH212 91 CSSLs (CSSL 1-22, 31-75 and 94-134)	Kanjoo et al., 2011
7	SIS16.2	SIS score at day 16 after treated with 150 mM NaCl (replicate 2)	Salt injury score	19 DAG treated with 150 mM NaCl	KDML105, DH103, DH212 91 CSSLs (CSSL 1-22, 31-75 and 94-134)	Kanjoo et al., 2011
8	SIS16.3	SIS score at day 16 after treated with 150 mM NaCl (replicate 3)	Salt injury score	19 DAG treated with 150 mM NaCl	KDML105, DH103, DH212 91 CSSLs (CSSL 1-22, 31-75 and 94-134)	Kanjoo et al., 2011
9	SIS16.4	SIS score at day 16 after treated with 150 mM NaCl (replicate 4)	Salt injury score	19 DAG treated with 150 mM NaCl	KDML105, DH103, DH212 91 CSSLs (CSSL 1-22, 31-75 and 94-134)	Kanjoo et al., 2011
10	SIS16.m	SIS score at day 16 after treated with 150 mM NaCl (average)	Salt injury score	19 DAG treated with 150 mM NaCl	KDML105, DH103, DH212 91 CSSLs (CSSL 1-22, 31-75 and 94-134)	Kanjoo et al., 2011
11	SIS21.1	SIS score at day 21 after treated with 150 mM NaCl (replicate 1)	Salt injury score	19 DAG treated with 150 mM NaCl	KDML105, DH103, DH212 91 CSSLs (CSSL 1-22, 31-75 and 94-134)	Kanjoo et al., 2011
12	SIS21.2	SIS score at day 21 after treated with 150 mM NaCl (replicate 2)	Salt injury score	19 DAG treated with 150 mM NaCl	KDML105, DH103, DH212 91 CSSLs (CSSL 1-22, 31-75 and 94-134)	Kanjoo et al., 2011
13	SIS21.3	SIS score at day 21 after treated with 150 mM NaCl (replicate 3)	Salt injury score	19 DAG treated with 150 mM NaCl	KDML105, DH103, DH212 91 CSSLs (CSSL 1-22, 31-75 and 94-134)	Kanjoo et al., 2011
14	SIS21.4	SIS score at day 21 after treated with 150 mM NaCl (replicate 4)	Salt injury score	19 DAG treated with 150 mM NaCl	KDML105, DH103, DH212 91 CSSLs (CSSL 1-22, 31-75 and 94-134)	Kanjoo et al., 2011
15	SIS21.m	SIS score at day 21 after treated with 150 mM NaCl (average)	Salt injury score	19 DAG treated with 150 mM NaCl	KDML105, DH103, DH212 91 CSSLs (CSSL 1-22, 31-75 and 94-134)	Kanjoo et al., 2011
16	PPS	Period of plant survival after treated 100 mM NaCl until the seedling showed phenotype SIS=9 (days)	Tolerant phenotype	19 DAG treated with 100 mM NaCl	KDML105, DH103, 37 CSSLs (CSSL-11, 28, 31, 33, 35, 36 and 94 to 124)	Kanjoo et al., 2011
17	SIS5	SIS score at day 5 after treated with 100 mM NaCl	Salt injury score	19 DAG treated with 100 mM NaCl	KDML105, DH103, 37 CSSLs (CSSL-11, 28, 31, 33, 35, 36 and 94 to 124)	Kanjoo et al., 2011
18	SIS7	SIS score at day 7 after treated with 100 mM NaCl	Salt injury score	16 DAG treated with 100 mM NaCl	KDML105, DH103, 37 CSSLs (CSSL-11, 28, 31, 33, 35, 36 and 94 to 124)	Kanjoo et al., 2011
19	SIS9	SIS score at day 9 after treated with 100 mM NaCl	Salt injury score	19 DAG treated with 100 mM NaCl	KDML105, DH103, 37 CSSLs (CSSL-11, 28, 31, 33, 35, 36 and 94 to 124)	Kanjoo et al., 2011
20	SIS11	SIS score at day 11 after treated with 100 mM NaCl	Salt injury score	19 DAG treated with 100 mM NaCl	KDML105, DH103, 37 CSSLs (CSSL-11, 28, 31, 33, 35, 36 and 94 to 124)	Kanjoo et al., 2011
21	SIS14	SIS score at day 14 after treated with 100 mM NaCl	Salt injury score	19 DAG treated with 100 mM NaCl	KDML105, DH103, 37 CSSLs (CSSL-11, 28, 31, 33, 35, 36 and 94 to 124)	Kanjoo et al., 2011
22	SIS16	SIS score at day 16 after treated with 100 mM NaCl	Salt injury score	19 DAG treated with 100 mM NaCl	KDML105, DH103, 37 CSSLs (CSSL-11, 28, 31, 33, 35, 36 and 94 to 124)	Kanjoo et al., 2011
23	SIS19	SIS score at day 19 after treated with 100 mM NaCl	Salt injury score	19 DAG treated with 100 mM NaCl	KDML105, DH103, 37 CSSLs (CSSL-11, 28, 31, 33, 35, 36 and 94 to 124)	Kanjoo et al., 2011
24	SIS21	SIS score at day 21 after treated with 100 mM NaCl	Salt injury score	19 DAG treated with 100 mM NaCl	KDML105, DH103, 37 CSSLs (CSSL-11, 28, 31, 33, 35, 36 and 94 to 124)	Kanjoo et al., 2011
25	SDW ratio	Shoot dry weight ratio (stress/control) after treated 100 mM NaCl (at SIS=9)	Tolerant phenotype	19 DAG treated with 100 mM NaCl	KDML105, DH103, 37 CSSLs (CSSL-11, 28, 31, 33, 35, 36 and 94 to 124)	Kanjoo et al., 2011
26	RDW ratio	Root dry weight ratio (stress/control) after treated 100 mM NaCl (at SIS=9)	Tolerant phenotype	19 DAG treated with 100 mM NaCl	KDML105, DH103, 37 CSSLs (CSSL-11, 28, 31, 33, 35, 36 and 94 to 124)	Kanjoo et al., 2011
27	TDW ratio	Total dry weight ratio (stress/control) after treated 100 mM NaCl (at SIS=9)	Tolerant phenotype	19 DAG treated with 100 mM NaCl	KDML105, DH103, 37 CSSLs (CSSL-11, 28, 31, 33, 35, 36 and 94 to 124)	Kanjoo et al., 2011
28	Change in SDW	Change in Shoot dry weight (stress-control) after treated 100 mM NaCl (at SIS=9) compared to control (g)	Tolerant phenotype	19 DAG treated with 100 mM NaCl	KDML105, DH103, 37 CSSLs (CSSL-11, 28, 31, 33, 35, 36 and 94 to 124)	Kanjoo et al., 2011
29	Change in RDW	Change in Root dry weight (stress-control) after treated 100 mM NaCl (at SIS=9) compared to control (g)	Tolerant phenotype	19 DAG treated with 100 mM NaCl	KDML105, DH103, 37 CSSLs (CSSL-11, 28, 31, 33, 35, 36 and 94 to 124)	Kanjoo et al., 2011
30	Change in TDW	Change in Total dry weight (stress-control) after treated 100 mM NaCl (at SIS=9) compared to control (g)	Tolerant phenotype	19 DAG treated with 100 mM NaCl	KDML105, DH103, 37 CSSLs (CSSL-11, 28, 31, 33, 35, 36 and 94 to 124)	Kanjoo et al., 2011
31	%Survival (Day 17)	Percentage of Plant survival at day 17 after treated 175 mM NaCl	Tolerant phenotype	21 DAG treated with 175 mM NaCl	KDML105, DH103, 31 CSSLs (CSSL-94 to 97 and 99 to 124)	Pamuta et al., 2014
32	%Survival (Day 25)	Percentage of Plant survival at day 25 after treated 175 mM NaCl	Tolerant phenotype	21 DAG treated with 175 mM NaCl	KDML105, DH103, 31 CSSLs (CSSL-94 to 97 and 99 to 124)	Pamuta et al., 2014
33	Root/Shoot ratio	Root/Shoot ratio of plant at day 25 after treated 175 mM NaCl	Tolerant phenotype	21 DAG treated with 175 mM NaCl	KDML105, DH103, 31 CSSLs (CSSL-94 to 97 and 99 to 124)	Pamuta et al., 2014
34	Na+ ion	Na+ ion of plant at day 25 after treated 175 mM NaCl (%DW)	Physiological traits	21 DAG treated with 175 mM NaCl	KDML105, DH103, DH212 30 CSSLs (CSSL-94 to 97 and 99 to 124)	Pamuta et al., 2014
35	K+ ion	K+ ion of plant at day 25 after treated 175 mM NaCl (%DW)	Physiological traits	21 DAG treated with 175 mM NaCl	KDML105, DH103, DH212 30 CSSLs (CSSL-94 to 97 and 99 to 124)	Pamuta et al., 2014
36	Na/K ratio	Na/K ratio of plant at day 25 after treated 175 mM NaCl	Physiological traits	21 DAG treated with 175 mM NaCl	KDML105, DH103, DH212 30 CSSLs (CSSL-94 to 97 and 99 to 124)	Pamuta et al., 2014
37	Total Chlorophyll	Total Chlorophyll of plant at day 25 after treated 175 mM NaCl (mg g-1 FW)	Physiological traits	21 DAG treated with 175 mM NaCl	KDML105, DH103, 30 CSSLs (CSSL-94 to 97 and 99 to 124)	Pamuta et al., 2014
38	Change in Total Chlorophyll	Change in Total Chlorophyll of plant at day 25 after treated 175 mM NaCl compared control (mg g-1 FW)	Physiological traits	21 DAG treated with 175 mM NaCl	KDML105, DH103, 30 CSSLs (CSSL-94 to 97 and 99 to 124)	Pamuta et al., 2014
39	Electrolyte leakage	Electrolyte leakage of plant at day 25 after treated 175 mM NaCl (%)	Physiological traits	21 DAG treated with 175 mM NaCl	KDML105, DH103, 30 CSSLs (CSSL-94 to 97 and 99 to 124)	Pamuta et al., 2014
40	Change in Electrolyte leakage	Change in Electrolyte leakage of plant at day 25 after treated 175 mM NaCl compared to control (%)	Physiological traits	21 DAG treated with 175 mM NaCl	KDML105, DH103, 30 CSSLs (CSSL-94 to 97 and 99 to 124)	Pamuta et al., 2014
41	Proline content	Proline content of plant at day 25 after treated 175 mM NaCl (µg g-1 FW)	Physiological traits	21 DAG treated with 175 mM NaCl	KDML105, DH103, 30 CSSLs (CSSL-94 to 97 and 99 to 124)	Pamuta et al., 2014
42	Change in Proline content	Change in Promine content of plant at day 25 after treated 175 mM NaCl compared to control (µg g-1 FW)	Physiological traits	21 DAG treated with 175 mM NaCl	KDML105, DH103, 30 CSSLs (CSSL-94 to 97 and 99 to 124)	Pamuta et al., 2014
43	SIS3	SIS score at day 3 after treated with 150 mM NaCl	Salt injury score	21 DAG treated with 150 mM NaCl	KDML105, DH103, 31 CSSLs (CSSL 94 to 124)	Nuanjan et al., 2016
44	SIS5	SIS score at day 20 after treated with 150 mM NaCl	Salt injury score	21 DAG treated with 150 mM NaCl	KDML105, DH103, 31 CSSLs (CSSL 94 to 124)	Nuanjan et al., 2016
45	SIS7	SIS score at day 23 after treated with 150 mM NaCl	Salt injury score	21 DAG treated with 150 mM NaCl	KDML105, DH103, 31 CSSLs (CSSL 94 to 124)	Nuanjan et al., 2016
46	SIS9	SIS score at day 27 after treated with 150 mM NaCl	Salt injury score	21 DAG treated with 150 mM NaCl	KDML105, DH103, 31 CSSLs (CSSL 94 to 124)	Nuanjan et al., 2016

## Sheet: Table S2
Table S2 Salinity-related genes previously characterised from these CSSL populations (see references)
Type	Chromosome	Marker/Gene	Start (bp)	End (bp)	Salinity-related trait	CSSLs	References
QTL	1	RM302-RM8134	32987234	32987357	SIS16	KDML105, DH103, DH212 and 90 CSSLs	Kanjoo et al., 2011
QTL	1	RM212-RM5310	33475908	41081100		KDML105, DH212, 29 CSSLs	Khrueasan et al., 2013
QTL	1	RM1003-RM3362	33475908	43043114	SIS	KDML105, DH212, 29 CSSLs	Khrueasan et al., 2013
QTL	1	RM1003-RM3362	33475908	43043114	SIS, fresh weight and dry weight, photosynthesis parameters	KDML105, DH212, CSSL11, CSSL12, CSSL16	Chutimanukul et al., 2018
QTL	1	RM1003-RM3362	33476975	43043114	SIS, seedling growth rate	KDML105, DH212, 29 CSSLs	Khrueasan et al., 2020
QTL	3	RM6883-RM2421	3097148	3453768	SIS16	KDML105, DH103, DH212 and 90 CSSLs	Kanjoo et al., 2011
QTL	3	RM7072-RM2421	2570482	3454558		KDML105, DH103, DH212 and 90 CSSLs	Kanjoo et al., 2011
QTL	4	RM335	688353	688466	SIS16	KDML105, DH103, DH212 and 90 CSSLs	Kanjoo et al., 2011
QTL	7	RM70-RM234	18734000	25472820	SIS16	KDML105, DH103, DH212 and 90 CSSLs	Kanjoo et al., 2011
QTL	8	RM5353	24119042	24119218	SIS16	KDML105, DH103, DH212 and 90 CSSLs	Kanjoo et al., 2011
QTL	8	RM477-RM4153	26546992	28200936	DW, total chlorophyll	KDML105, DH103 and 31 CSSLs	Nounjan et al., 2016
QTL	8	RM3485-RM1615	24762664	26268433	DW, total chlorophyll	KDML105, DH103 and 31 CSSLs	Nounjan et al., 2016
QTL	8	RM210-RM80	22474591	24481528		KDML105, DH103, DH212 and 90 CSSLs	Kanjoo et al., 2011
QTL	9	RM215-RM245	21189110	32567000	SIS16	KDML105, DH103, DH212 and 90 CSSLs	Kanjoo et al., 2011
QTL	10	RM304	18655588	18655769	SIS16	KDML105, DH103, DH212 and 90 CSSLs	Kanjoo et al., 2011
QTL	12	RM102	8831610	8832001	SIS16	KDML105, DH103, DH212 and 90 CSSLs	Kanjoo et al., 2011
Gene	1	Os01g0798500	33802598	39380545		KDML105, DH212, 29 CSSLs	Khrueasan et al., 2013
Gene	1	Os01g0805200	34138339	34139709		KDML105, DH212, 29 CSSLs	Khrueasan et al., 2013
Gene	1	Os01g0869800	37697024	37699582		KDML105, DH212, 29 CSSLs	Khrueasan et al., 2013
Gene	1	Os01g0798500	33802596	33805896		KDML105, DH212, CSSL11, CSSL12, CSSL16	Chutimanukul et al., 2018
Gene	1	Os01g0805000	34133393	34136048		KDML105, DH212, CSSL11, CSSL12, CSSL16	Chutimanukul et al., 2018
Gene	1	Os01g0805200	34138072	34140009		KDML105, DH212, CSSL11, CSSL12, CSSL16	Chutimanukul et al., 2018
Gene	1	Os01g0869800	37696384	37700168		KDML105, DH212, CSSL11, CSSL12, CSSL16	Chutimanukul et al., 2018
Gene	1	Os01g0912700	39777229	39780380		KDML105, DH212, CSSL11, CSSL12, CSSL16	Chutimanukul et al., 2018
Gene	1	Os01g0924000	40453425	40456006		KDML105, DH212, CSSL11, CSSL12, CSSL16	Chutimanukul et al., 2018
Gene	1	Os01g0959900	42311792	42313899		KDML105, DH212, CSSL11, CSSL12, CSSL16	Chutimanukul et al., 2018
Gene	1	Os01g0742400	31005093	31010630		KDML105, DH212, CSSL11, CSSL14, CSSL18, CSSL22	Khrueasan et al., 2019
Gene	1	Os01g0826400	35347343	35351135		KDML105, DH212, CSSL11, CSSL14, CSSL18, CSSL23	Khrueasan et al., 2019
Gene	1	Os01g0878300	38110649	38119315		KDML105, DH212, CSSL11, CSSL14, CSSL18, CSSL24	Khrueasan et al., 2019
Gene	1	Os01g0949500	41825850	41827396		KDML105, DH212, CSSL11, CSSL14, CSSL18, CSSL25	Khrueasan et al., 2019
Gene	1	Os01g0952800	41969776	41979610		KDML105, DH212, CSSL11, CSSL14, CSSL18, CSSL26	Khrueasan et al., 2019
Gene	1	Os01g0955100	42074023	42075021		KDML105, DH212, CSSL11, CSSL14, CSSL18, CSSL27	Khrueasan et al., 2019
Gene	2	Os02g0638300	25589735	25590874	SIS, photosynthetic parameters, Na/K ratio, proline content, MDA, APX	KDML105, CSSL94, CSSL120	Nounjan et al., 2016
Gene	4	Os04g0414700	20495816	20497229		KDML105, DH212, CSSL11, CSSL12, CSSL16	Chutimanukul et al., 2018
Gene	4	Os04g0304200	13638373	13657879		KDML105, DH212, CSSL11, CSSL14, CSSL18, CSSL28	Khrueasan et al., 2019
Gene	6	Os06g0320500	12452373	12454357		KDML105, DH212, CSSL11, CSSL12, CSSL16	Chutimanukul et al., 2018
Gene	6	Os02g0638300	25589735	25590874	SIS, photosynthetic parameters, Na/K ratio, proline content, MDA, APX	KDML105, CSSL94, CSSL118	Nounjan et al., 2016
Gene	7	Os07g0637300	26480547	26486185		KDML105, DH212, CSSL11, CSSL14, CSSL18, CSSL29	Khrueasan et al., 2019
Gene	8	Os08g0526300	26174212	26187124	SIS, photosynthetic parameters, Na/K ratio, proline content, MDA, APX	KDML105, CSSL94, CSSL116	Nounjan et al., 2016
Gene	8	Os08g0560900	28083173	28084435	SIS, photosynthetic parameters, Na/K ratio, proline content, MDA, APX	KDML105, CSSL94, CSSL117	Nounjan et al., 2016
Gene	8	Os08g0530200	26405407	26409098		Pokkali, KDML105, CSSL94, CSSL95	Nounjan et al., 2018
Gene	8	Os08g0530400	26416693	26423235		Pokkali, KDML105, CSSL94, CSSL96	Nounjan et al., 2018
Gene	8	Os08g0532200	26530751	26534684		Pokkali, KDML105, CSSL94, CSSL97	Nounjan et al., 2018
Gene	8	Os08g0532700	26546281	26550449		Pokkali, KDML105, CSSL94, CSSL98	Nounjan et al., 2018
Gene	8	Os08g0532800	26553442	26557676		Pokkali, KDML105, CSSL94, CSSL99	Nounjan et al., 2018
Gene	8	Os08g0533300	26571464	26575581		Pokkali, KDML105, CSSL94, CSSL100	Nounjan et al., 2018
Gene	8	Os08g0533600	26600073	26606542		Pokkali, KDML105, CSSL94, CSSL101	Nounjan et al., 2018
Gene	8	Os08g0535000	26696232	26699848		Pokkali, KDML105, CSSL94, CSSL102	Nounjan et al., 2018
Gene	8	Os08g0534900	26686461	26695507		Pokkali, KDML105, CSSL94, CSSL103	Nounjan et al., 2018
Gene	8	Os08g0535100	26712496	26717105		Pokkali, KDML105, CSSL94, CSSL104	Nounjan et al., 2018
Gene	8	Os08g0535100	26712496	26717105		Pokkali, KDML105, CSSL94, CSSL105	Nounjan et al., 2018
Gene	8	Os08g0535800	26765935	26771140		Pokkali, KDML105, CSSL94, CSSL106	Nounjan et al., 2018
Gene	8	Os08g0543600	27208800	27218525		Pokkali, KDML105, CSSL94, CSSL107	Nounjan et al., 2018
Gene	8	Os08g0544500	27274560	27293365		Pokkali, KDML105, CSSL94, CSSL108	Nounjan et al., 2018
Gene	8	Os08g0545700	27328960	27331793		Pokkali, KDML105, CSSL94, CSSL109	Nounjan et al., 2018
Gene	8	Os08g0546900	27392607	27396720		Pokkali, KDML105, CSSL94, CSSL110	Nounjan et al., 2018
Gene	8	Os08g0547100	27402697	27407125		Pokkali, KDML105, CSSL94, CSSL111	Nounjan et al., 2018
Gene	8	Os08g0547900	27478561	27481515		Pokkali, KDML105, CSSL94, CSSL112	Nounjan et al., 2018
Gene	8	Os08g0549100	27554339	27560222		Pokkali, KDML105, CSSL94, CSSL113	Nounjan et al., 2018
Gene	8	Os08g0549300	27565168	27569222		Pokkali, KDML105, CSSL94, CSSL114	Nounjan et al., 2018
Gene	8	Os08g0550100	27587660	27592835		Pokkali, KDML105, CSSL94, CSSL115	Nounjan et al., 2018
Gene	8	Os08g0550500	27611933	27615477		Pokkali, KDML105, CSSL94, CSSL116	Nounjan et al., 2018
Gene	8	Os08g0551200	27634011	27639736		Pokkali, KDML105, CSSL94, CSSL117	Nounjan et al., 2018
Gene	8	Os08g0532200	26530751	26534684	total chlorophyll, dry weight	Pokkali, KDML105, DH103, CSSL103, CSSL106	Nounjan et al., 2020

## Sheet: Table S3
Table S3 Proportion of genes based on the benchmark of QTL confidence results (Table S2) to the total genes, selectivity (%) and selectivity (%) of the combined QTL identification cut-offs. Highlighted row is the selected criterion used in this study.
Criteria				Performances
SNP selection (n≥_)	The ‘n’-th percentile	Number of methods overlapping	%No. of traits (total 46 traits)	No. of genes based on the benchmark/ No. of total genes (%)	Sensitivity (%)	Selectivity (%)
1	0	1	1	26.81±1.31	77.58±3.38	2.15±0.32
3	0	1	1	21.81±1.66	68.83±4.70	2.56±0.38
3	60	1	1	21.70±4.58	71.50±11.02	24.75±15.34
3	60	2	1	24.78±7.09	68.56±15.56	28.09±12.53
3	60	3	1	25.82±12.88	46.35±21.01	49.75±19.67
3	80	1	1	27.38±9.27	63.70±13.03	42.11±19.63
3	80	2	0.4565	26.52±16.00	63.57±25.42	40.74±22.79
3	80	3	0.0217	32.49	100	NA
5	0	1	1	19.36±1.03	73.88±3.93	0.188±1.20
5	60	1	1	24.25±4.97	80.42±9.97	26.52±16.00
5	60	2	1	29.70±9.43	76.19±16.24	39.58±17.75
5	60	3	0.5869	34.66±16.92	57.28±28.29	55.79±22.43
5	80	1	1	32.60±XX	65.24±14.49	40.21±23.64
5	80	2	1	39.73±25.34	47.15±23.85	54.58±26.64
5	80	3	NA	NA	NA	NA

## Sheet: Table S4
Table S4 Window size (kb) and minimum number of SNPs per window of each chromosome
Population	Chromosome	LD decay (r2)	Window size	Minimum number of DH-SNPs per window
DH103-derived CSSLs	1	0.769	840 kb	24
	2	0.609	980 kb	15
	3	0.678	1,360 kb	21
	4	0.627	320 kb	11
	7	0.762	640 kb	6
	8	0.541	660 kb	14
	10	0.691	1,120 kb	7
DH212-derived CSSLs	1	0.744	1,320 kb	21
	2	0.381	680 kb	15
	3	0.512	1,160 kb	11
	4	0.519	960 kb	6

## Sheet: Table S5
Table S5 List of publicly available microarray datasets of O. sativa in salt-stress conditions
No.	Reference	Series No.	Experimental no.	Experiment	Rep.	Cultivar	Part	Samples No.	Platform	Platform No.
1	Wang et al., 2016	GSE58603	1	Ctrl	1	indica/PL177	Leaf	GSM1414905	Affymetrix	GPL2025
				Ctrl	2	indica/PL177	Leaf	GSM1414906	Affymetrix	GPL2025
				Ctrl	3	indica/PL177	Leaf	GSM1414907	Affymetrix	GPL2025
				140 mM NaCl	1	indica/PL177	Leaf	GSM1414893	Affymetrix	GPL2025
				140 mM NaCl	2	indica/PL177	Leaf	GSM1414894	Affymetrix	GPL2025
				140 mM NaCl	3	indica/PL177	Leaf	GSM1414895	Affymetrix	GPL2025
			2	Ctrl	1	indica/PL177	Root	GSM1414908	Affymetrix	GPL2025
				Ctrl	2	indica/PL177	Root	GSM1414909	Affymetrix	GPL2025
				Ctrl	3	indica/PL177	Root	GSM1414910	Affymetrix	GPL2025
				140 mM NaCl	1	indica/PL177	Root	GSM1414896	Affymetrix	GPL2025
				140 mM NaCl	2	indica/PL177	Root	GSM1414897	Affymetrix	GPL2025
				140 mM NaCl	3	indica/PL177	Root	GSM1414898	Affymetrix	GPL2025
			3	Ctrl	1	Indica/IR64	Leaf	GSM1414923	Affymetrix	GPL2025
				Ctrl	2	Indica/IR64	Leaf	GSM1414924	Affymetrix	GPL2025
				Ctrl	3	Indica/IR64	Leaf	GSM1414925	Affymetrix	GPL2025
				140 mM NaCl	1	Indica/IR64	Leaf	GSM1414911	Affymetrix	GPL2025
				140 mM NaCl	2	Indica/IR64	Leaf	GSM1414912	Affymetrix	GPL2025
				140 mM NaCl	3	Indica/IR64	Leaf	GSM1414913	Affymetrix	GPL2025
			4	Ctrl	1	Indica/IR64	Root	GSM1414926	Affymetrix	GPL2025
				Ctrl	2	Indica/IR64	Root	GSM1414927	Affymetrix	GPL2025
				Ctrl	3	Indica/IR64	Root	GSM1414928	Affymetrix	GPL2025
				140 mM NaCl	1	Indica/IR64	Root	GSM1414914	Affymetrix	GPL2025
				140 mM NaCl	2	Indica/IR64	Root	GSM1414915	Affymetrix	GPL2025
				140 mM NaCl	3	Indica/IR64	Root	GSM1414916	Affymetrix	GPL2025
2	Mishra et al., 2018	GSE21651	5	Ctrl	1	Indica/VSR156	Leaf	GSM540088	Affymetrix	GPL2025
				Ctrl	2	Indica/VSR156	Leaf	GSM540089	Affymetrix	GPL2025
				50 mM NaCl	1	Indica/VSR156	Leaf	GSM540090	Affymetrix	GPL2025
				50 mM NaCl	2	Indica/VSR156	Leaf	GSM540091	Affymetrix	GPL2025
			6	Ctrl	1	Indica/CSR11	Leaf	GSM540092	Affymetrix	GPL2025
				Ctrl	2	Indica/CSR11	Leaf	GSM540093	Affymetrix	GPL2025
				50 mM NaCl	1	Indica/CSR11	Leaf	GSM540094	Affymetrix	GPL2025
				50 mM NaCl	2	Indica/CSR11	Leaf	GSM540095	Affymetrix	GPL2025
3	Yang, M., 2011	GSE28209	7	Ctrl	1	japonica/Zhonghua11	All	GSM698482	Affymetrix	GPL2025
				200 mM NaCl	1	japonica/Zhonghua11	All	GSM698484	Affymetrix	GPL2025
4	Walia et al., 2009	GSE13735	8	Ctrl	1	indica/FL478	Root tip	GSM345235	Affymetrix	GPL2025
				Ctrl	2	indica/FL478	Root tip	GSM345236	Affymetrix	GPL2025
				Ctrl	3	indica/FL478	Root tip	GSM345237	Affymetrix	GPL2025
				7.4 dS/m NaCl	1	indica/FL478	Root tip	GSM345238	Affymetrix	GPL2025
				7.4 dS/m NaCl	2	indica/FL478	Root tip	GSM345239	Affymetrix	GPL2025
				7.4 dS/m NaCl	3	indica/FL478	Root tip	GSM345240	Affymetrix	GPL2025
			9	Ctrl	1	indica/IR29	Root tip	GSM345241	Affymetrix	GPL2025
				Ctrl	2	indica/IR29	Root tip	GSM345242	Affymetrix	GPL2025
				7.4 dS/m NaCl	1	indica/IR29	Root tip	GSM345243	Affymetrix	GPL2025
				7.4 dS/m NaCl	2	indica/IR29	Root tip	GSM345244	Affymetrix	GPL2025
				7.4 dS/m NaCl	3	indica/IR29	Root tip	GSM345245	Affymetrix	GPL2025
5	Cotsaftis et al., 2011	GSE14403	10	Ctrl	1	indica/FL478	Root	GSM359902	Affymetrix	GPL2025
				Ctrl	2	indica/FL478	Root	GSM359903	Affymetrix	GPL2025
				Ctrl	3	indica/FL478	Root	GSM359904	Affymetrix	GPL2025
				7.4 dS/m NaCl	1	indica/FL478	Root	GSM359905	Affymetrix	GPL2025
				7.4 dS/m NaCl	2	indica/FL478	Root	GSM359906	Affymetrix	GPL2025
				7.4 dS/m NaCl	3	indica/FL478	Root	GSM359907	Affymetrix	GPL2025
			11	Ctrl	1	indica/IR63731	Root	GSM359913	Affymetrix	GPL2025
				Ctrl	2	indica/IR63731	Root	GSM359914	Affymetrix	GPL2025
				Ctrl	3	indica/IR63731	Root	GSM359915	Affymetrix	GPL2025
				7.4 dS/m NaCl	1	indica/IR63731	Root	GSM359916	Affymetrix	GPL2025
				7.4 dS/m NaCl	2	indica/IR63731	Root	GSM359917	Affymetrix	GPL2025
				7.4 dS/m NaCl	3	indica/IR63731	Root	GSM359918	Affymetrix	GPL2025
			12	Ctrl	1	indica/PK	Root	GSM359919	Affymetrix	GPL2025
				Ctrl	2	indica/PK	Root	GSM359920	Affymetrix	GPL2025
				Ctrl	3	indica/PK	Root	GSM359921	Affymetrix	GPL2025
				7.4 dS/m NaCl	1	indica/PK	Root	GSM359922	Affymetrix	GPL2025
				7.4 dS/m NaCl	2	indica/PK	Root	GSM359923	Affymetrix	GPL2025
				7.4 dS/m NaCl	3	indica/PK	Root	GSM359924	Affymetrix	GPL2025
			13	Ctrl	1	indica/IR29	Root	GSM359908	Affymetrix	GPL2025
				Ctrl	2	indica/IR29	Root	GSM359909	Affymetrix	GPL2025
				7.4 dS/m NaCl	1	indica/IR29	Root	GSM359910	Affymetrix	GPL2025
				7.4 dS/m NaCl	2	indica/IR29	Root	GSM359911	Affymetrix	GPL2025
				7.4 dS/m NaCl	3	indica/IR29	Root	GSM359912	Affymetrix	GPL2025
6	Pandit et al., 2010	GSE16108	14	Ctrl	1	indica/MI48	All	GSM402997	Affymetrix	GPL2025
				Ctrl	2	indica/MI48	All	GSM402998	Affymetrix	GPL2025
				150 mM NaCl	1	indica/MI48	All	GSM402999	Affymetrix	GPL2025
				150 mM NaCl	2	indica/MI48	All	GSM403000	Affymetrix	GPL2025
			15	Ctrl	1	indica/CSR27	All	GSM403001	Affymetrix	GPL2025
				Ctrl	2	indica/CSR27	All	GSM403002	Affymetrix	GPL2025
				150 mM NaCl	1	indica/CSR27	All	GSM403003	Affymetrix	GPL2025
				150 mM NaCl	2	indica/CSR27	All	GSM403004	Affymetrix	GPL2025
			16	Ctrl	1	indica/bulk tolerant RILs	All	GSM403005	Affymetrix	GPL2025
				Ctrl	2	indica/bulk tolerant RILs	All	GSM403006	Affymetrix	GPL2025
				150 mM NaCl	1	indica/bulk tolerant RILs	All	GSM403007	Affymetrix	GPL2025
				150 mM NaCl	2	indica/bulk tolerant RILs	All	GSM403008	Affymetrix	GPL2025
			17	Ctrl	1	indica/bulk sensitive RILs	All	GSM403009	Affymetrix	GPL2025
				Ctrl	2	indica/bulk sensitive RILs	All	GSM403010	Affymetrix	GPL2025
				150 mM NaCl	1	indica/bulk sensitive RILs	All	GSM403011	Affymetrix	GPL2025
				150 mM NaCl	2	indica/bulk sensitive RILs	All	GSM403012	Affymetrix	GPL2025
7	Jain et al., 2007	GSE6901	18	Ctrl	1	indica/IR64	All	GSM159259	Affymetrix	GPL2025
				Ctrl	2	indica/IR64	All	GSM159260	Affymetrix	GPL2025
				Ctrl	3	indica/IR64	All	GSM159261	Affymetrix	GPL2025
				200 mM NaCl	1	indica/IR64	All	GSM159265	Affymetrix	GPL2025
				200 mM NaCl	2	indica/IR64	All	GSM159266	Affymetrix	GPL2025
				200 mM NaCl	3	indica/IR64	All	GSM159267	Affymetrix	GPL2025
8	Zhang et al., 2013	GSE45724	19	Ctrl	1	japonica/Jijing88	Shoot	GSM1112889	Affymetrix	GPL2025
				Ctrl	2	japonica/Jijing88	Shoot	GSM1112890	Affymetrix	GPL2025
				Ctrl	3	japonica/Jijing88	Shoot	GSM1112891	Affymetrix	GPL2025
				50 mM Alkali salt	1	japonica/Jijing88	Shoot	GSM1112892	Affymetrix	GPL2025
				50 mM Alkali salt	2	japonica/Jijing88	Shoot	GSM1112893	Affymetrix	GPL2025
				50 mM Alkali salt	3	japonica/Jijing88	Shoot	GSM1112894	Affymetrix	GPL2025
			20	Ctrl	1	japonica/K83	Shoot	GSM1112895	Affymetrix	GPL2025
				Ctrl	2	japonica/K83	Shoot	GSM1112896	Affymetrix	GPL2025
				Ctrl	3	japonica/K83	Shoot	GSM1112897	Affymetrix	GPL2025
				50 mM Alkali salt	1	japonica/K83	Shoot	GSM1112898	Affymetrix	GPL2025
				50 mM Alkali salt	2	japonica/K83	Shoot	GSM1112899	Affymetrix	GPL2025
				50 mM Alkali salt	3	japonica/K83	Shoot	GSM1112900	Affymetrix	GPL2025
References
[dataset] . Expression data from transgenic rice with anti-OsPDCD5, geo, V1; 2011. https://www.ncbi.nlm.nih.gov/geo/query/acc.cgi?acc=GSE28209.
Cotsaftis O, Plett D, Johnson AA, Walia H et al. Root-specific transcript profiling of contrasting rice genotypes in response to salinity stress. Mol Plant 2011 Jan;4(1):25-41. PMID: 20924028
Jain M, Nijhawan A, Arora R, Agarwal P et al. F-box proteins in rice. Genome-wide analysis, classification, temporal and spatial gene expression during panicle and seed development, and regulation by light and abiotic stress. Plant Physiol 2007 Apr;143(4):1467-83. PMID: 17293439
Mishra P, Singh N, Jain A, Jain N et al. Identification of cis-regulatory elements associated with salinity and drought stress tolerance in rice from co-expressed gene interaction networks. Bioinformation 2018;14(3):123-131. PMID: 29785071
Pandit A, Rai V, Bal S, Sinha S et al. Combining QTL mapping and transcriptome profiling of bulked RILs for identification of functional polymorphism for salt tolerance genes in rice (Oryza sativa L.). Mol Genet Genomics 2010 Aug;284(2):121-36. PMID: 20602115
Walia H, Wilson C, Ismail AM, Close TJ et al. Comparing genomic expression patterns across plant species reveals highly diverged transcriptional dynamics in response to salt stress. BMC Genomics 2009 Aug 25;10:398. PMID: 19706179
Wang WS, Zhao XQ, Li M, Huang LY et al. Complex molecular mechanisms underlying seedling salt tolerance in rice revealed by comparative transcriptome and metabolomic profiling. J Exp Bot 2016 Jan;67(1):405-19. PMID: 26512058
Zhang Y, Lin X, Ou X, Hu L et al. Transcriptome alteration in a rice introgression line with enhanced alkali tolerance. Plant Physiol Biochem 2013 Jul;68:111-7. PMID: 23685753

## Sheet: Table S6
Table S6 List of publicly available RNA-seq datasets of O. sativa in salt-stress conditions
No.	Reference	SRA study	GSE accession	Experimental no.	Stress	Experiment	Days after germination (DAG)	period of treat.	Rep.	Cultivar	Subpop.	Part	SRA accession	Library Layout
1	Wang et al., 2017	SRP113286	GSE101734	1	Ctrl	Ctrl	14	1 hr	1	93-11	Indica	Root	SRR5856927	PAIRED
					Ctrl	Ctrl	14	1 hr	2	93-11	Indica	Root	SRR5856928	PAIRED
					Ctrl	Ctrl	14	1 hr	3	93-11	Indica	Root	SRR5856929	PAIRED
					Salt	125 mM NaCl	14	1 hr	1	93-11	Indica	Root	SRR5856930	PAIRED
					Salt	125 mM NaCl	14	1 hr	2	93-11	Indica	Root	SRR5856931	PAIRED
					Salt	125 mM NaCl	14	1 hr	3	93-11	Indica	Root	SRR5856932	PAIRED
				2	Ctrl	Ctrl	14	1 hr	1	9L136	Indica	Root	SRR5856933	PAIRED
					Ctrl	Ctrl	14	1 hr	2	9L136	Indica	Root	SRR5856934	PAIRED
					Ctrl	Ctrl	14	1 hr	3	9L136	Indica	Root	SRR5856935	PAIRED
					Salt	125 mM NaCl	14	1 hr	1	9L136	Indica	Root	SRR5856936	PAIRED
					Salt	125 mM NaCl	14	1 hr	2	9L136	Indica	Root	SRR5856937	PAIRED
					Salt	125 mM NaCl	14	1 hr	3	9L136	Indica	Root	SRR5856938	PAIRED
2	Zheng et al., 2019	SRP131218	GSE109617	3	Ctrl	Ctrl	14	1 hr	1	Nipponbare	Japonica	Leaf	SRR6511139	PAIRED
					Ctrl	Ctrl	14	1 hr	2	Nipponbare	Japonica	Leaf	SRR6511143	PAIRED
					Salt	150 mM NaCl	14	1 hr	1	Nipponbare	Japonica	Leaf	SRR6511140	PAIRED
					Salt	150 mM NaCl	14	1 hr	2	Nipponbare	Japonica	Leaf	SRR6511144	PAIRED
				4	Ctrl	Ctrl	14	1 hr	1	Nipponbare	Japonica	Root	SRR6511141	PAIRED
					Ctrl	Ctrl	14	1 hr	2	Nipponbare	Japonica	Root	SRR6511145	PAIRED
					Salt	150 mM NaCl	14	1 hr	1	Nipponbare	Japonica	Root	SRR6511142	PAIRED
					Salt	150 mM NaCl	14	1 hr	2	Nipponbare	Japonica	Root	SRR6511146	PAIRED
3	Fu et al., 2019	SRP200410	GSE132183	5	Ctrl	Ctrl	30	7 d	1	Nipponbare	Japonica	Root	SRR9201528	PAIRED
					Ctrl	Ctrl	30	7 d	2	Nipponbare	Japonica	Root	SRR9201529	PAIRED
					Ctrl	Ctrl	30	7 d	3	Nipponbare	Japonica	Root	SRR9201530	PAIRED
					Salt	100 mM NaCl	30	7 d	1	Nipponbare	Japonica	Root	SRR9201531	PAIRED
					Salt	100 mM NaCl	30	7 d	2	Nipponbare	Japonica	Root	SRR9201532	PAIRED
					Salt	100 mM NaCl	30	7 d	3	Nipponbare	Japonica	Root	SRR9201533	PAIRED
				6	Ctrl	Ctrl	30	7 d	1	Nipponbare	Japonica	Shoot	SRR9201540	PAIRED
					Ctrl	Ctrl	30	7 d	2	Nipponbare	Japonica	Shoot	SRR9201541	PAIRED
					Ctrl	Ctrl	30	7 d	3	Nipponbare	Japonica	Shoot	SRR9201542	PAIRED
					Salt	100 mM NaCl	30	7 d	1	Nipponbare	Japonica	Shoot	SRR9201543	PAIRED
					Salt	100 mM NaCl	30	7 d	2	Nipponbare	Japonica	Shoot	SRR9201544	PAIRED
					Salt	100 mM NaCl	30	7 d	3	Nipponbare	Japonica	Shoot	SRR9201545	PAIRED
4	Li et al., 2020	SRP285493	NA	7	Ctrl	Ctrl	21	7 d	1	Dongdao-4	Japonica	Root	SRR12719344	PAIRED
					Ctrl	Ctrl	21	7 d	2	Dongdao-4	Japonica	Root	SRR12719345	PAIRED
					Salt	60 mM NaCl	21	7 d	1	Dongdao-4	Japonica	Root	SRR12719350	PAIRED
					Salt	60 mM NaCl	21	7 d	2	Dongdao-4	Japonica	Root	SRR12719351	PAIRED
				8	Ctrl	Ctrl	21	7 d	1	Jigeng-88	Japonica	Root	SRR12719346	PAIRED
					Ctrl	Ctrl	21	7 d	2	Jigeng-88	Japonica	Root	SRR12719347	PAIRED
					Salt	60 mM NaCl	21	7 d	1	Jigeng-88	Japonica	Root	SRR12719341	PAIRED
					Salt	60 mM NaCl	21	7 d	2	Jigeng-88	Japonica	Root	SRR12719356	PAIRED
				9	Ctrl	Ctrl	21	7 d	1	Dongdao-4	Japonica	Shoot	SRR12719353	PAIRED
					Ctrl	Ctrl	21	7 d	2	Dongdao-4	Japonica	Shoot	SRR12719352	PAIRED
					Salt	60 mM NaCl	21	7 d	1	Dongdao-4	Japonica	Shoot	SRR12719349	PAIRED
					Salt	60 mM NaCl	21	7 d	2	Dongdao-4	Japonica	Shoot	SRR12719348	PAIRED
				10	Ctrl	Ctrl	21	7 d	1	Jigeng-88	Japonica	Shoot	SRR12719343	PAIRED
					Ctrl	Ctrl	21	7 d	2	Jigeng-88	Japonica	Shoot	SRR12719342	PAIRED
					Salt	60 mM NaCl	21	7 d	1	Jigeng-88	Japonica	Shoot	SRR12719355	PAIRED
					Salt	60 mM NaCl	21	7 d	2	Jigeng-88	Japonica	Shoot	SRR12719354	PAIRED
5	Cheng et al., 2021	SRP267262	NA	11	Ctrl	Ctrl	21	0, 0.5, 48 hr	1	Nipponbare	Japonica	Root	SRR12011286	PAIRED
					Ctrl	Ctrl	21	0, 0.5, 48 hr	2	Nipponbare	Japonica	Root	SRR12011285	PAIRED
					Ctrl	Ctrl	21	0, 0.5, 48 hr	3	Nipponbare	Japonica	Root	SRR12011284	PAIRED
					Salt	140 mM NaCl	21	0.5 hr	1	Nipponbare	Japonica	Root	SRR12011282	PAIRED
					Salt	140 mM NaCl	21	0.5 hr	2	Nipponbare	Japonica	Root	SRR12011281	PAIRED
					Salt	140 mM NaCl	21	0.5 hr	3	Nipponbare	Japonica	Root	SRR12011280	PAIRED
				12	Salt	140 mM NaCl	21	48 hr	1	Nipponbare	Japonica	Root	SRR12011279	PAIRED
					Salt	140 mM NaCl	21	48 hr	2	Nipponbare	Japonica	Root	SRR12011278	PAIRED
					Salt	140 mM NaCl	21	48 hr	3	Nipponbare	Japonica	Root	SRR12011277	PAIRED
				13	Ctrl	Ctrl	21	0, 0.5, 48 hr	1	Nipponbare	Japonica	Leaf	SRR12011294	PAIRED
					Ctrl	Ctrl	21	0, 0.5, 48 hr	2	Nipponbare	Japonica	Leaf	SRR12011292	PAIRED
					Ctrl	Ctrl	21	0, 0.5, 48 hr	2	Nipponbare	Japonica	Leaf	SRR12011297	PAIRED
					Salt	140 mM NaCl	21	0.5 hr	1	Nipponbare	Japonica	Leaf	SRR12011293	PAIRED
					Salt	140 mM NaCl	21	0.5 hr	2	Nipponbare	Japonica	Leaf	SRR12011291	PAIRED
					Salt	140 mM NaCl	21	0.5 hr	3	Nipponbare	Japonica	Leaf	SRR12011290	PAIRED
				14	Salt	140 mM NaCl	21	48 hr	1	Nipponbare	Japonica	Leaf	SRR12011289	PAIRED
					Salt	140 mM NaCl	21	48 hr	2	Nipponbare	Japonica	Leaf	SRR12011288	PAIRED
					Salt	140 mM NaCl	21	48 hr	3	Nipponbare	Japonica	Leaf	SRR12011287	PAIRED
6	Amaral et al., 2020	SRP258675	GSE149396	15	Ctrl	Ctrl	V4(15-20)	48 hr	1	BRS Ligeirinho	Indica	Leaf	SRR11614374	PAIRED
					Ctrl	Ctrl	V4(15-20)	48 hr	2	BRS Ligeirinho	Indica	Leaf	SRR11614375	PAIRED
					Salt	150 mM NaCl	V4(15-20)	48 hr	1	BRS Ligeirinho	Indica	Leaf	SRR11614380	PAIRED
					Salt	150 NaCl	V4(15-20)	48 hr	2	BRS Ligeirinho	Indica	Leaf	SRR11614381	PAIRED
7	Roshni et al., 2022	SRP200509	GSE132153	16	Ctrl	Ctrl	1	14 days	1	CARI Dhan 7		All	SRR9198216	PAIRED
					Salt	EC6 (~60 mM NaCl)	1	14 days	1	CARI Dhan 7		All	SRR9198217	PAIRED
8	Yuan et al., 2017	SRP083700	GSE86215	17	Ctrl	Ctrl	14	6 hr	1		Japonica	All	SRR4098173	PAIRED
					Ctrl	Ctrl	14	6 hr	2		Japonica	All	SRR4098174	PAIRED
					Ctrl	Ctrl	14	6 hr	3		Japonica	All	SRR4098175	PAIRED
					Salt	300 mM NaCl	14	6 hr	1		Japonica	All	SRR4098190	PAIRED
					Salt	300 mM NaCl	14	6 hr	2		Japonica	All	SRR4098191	PAIRED
					Salt	300 mM NaCl	14	6 hr	3		Japonica	All	SRR4098192	PAIRED
9	Garg et al., 2015	SRP045418	GSE60287	18	Ctrl	Ctrl	14	3+6+12 hr	1	IR64	Indica	All	SRR1542700	PAIRED
					Salt	200 mM NaCl	14	3+6+12 hr	1	IR64	Indica	All	SRR1542704	PAIRED
					Ctrl	Ctrl	14	3+6+12 hr	1	Pokkali	Indica	All	SRR1542702	PAIRED
					Salt	200 mM NaCl	14	3+6+12 hr	1	Pokkali	Indica	All	SRR1542706	PAIRED
10	Amaral et al., 2016	SRP069827	NA	19	Ctrl	Ctrl	V3(15-20)	24 hr	1	BRS Querência	Indica	Leaf	SRR3157922	PAIRED
					Salt	150 mM NaCl	V3(15-20)	24 hr	1	BRS Querência	Indica	Leaf	SRR3157927	PAIRED
11	Li et al., 2018	SRP160903	GSE119720	20	Ctrl	Ctrl	24	24 hr	1	IR29	Indica	All	SRR7813885	SINGLED
					Salt	150 mM NaCl	24	24 hr	1	IR29	Indica	All	SRR7813886	SINGLED
				21	Ctrl	Ctrl	24	24 hr	1	Pokkali	Indica	All	SRR7813887	SINGLED
					Salt	150 mM NaCl	24	24 hr	1	Pokkali	Indica	All	SRR7813888	SINGLED
12	Du et al., 2019	SRP106054	GSE98455	22	Ctrl	Ctrl	8	24 hr	1	Baber	Japonica	Shoot	SRR5495493	SINGLED
					Ctrl	Ctrl	8	24 hr	2	Baber	Japonica	Shoot	SRR5495494	SINGLED
					Salt	60 mM NaCl	8	24 hr	1	Baber	Japonica	Shoot	SRR5495495	SINGLED
					Salt	60 mM NaCl	8	24 hr	2	Baber	Japonica	Shoot	SRR5495496	SINGLED
				23	Ctrl	Ctrl	8	24 hr	1	Byakkoku Y 5006 Seln	Indica	Shoot	SRR5495246	SINGLED
					Ctrl	Ctrl	8	24 hr	2	Byakkoku Y 5006 Seln	Indica	Shoot	SRR5495247	SINGLED
					Salt	60 mM NaCl	8	24 hr	1	Byakkoku Y 5006 Seln	Indica	Shoot	SRR5495248	SINGLED
					Salt	60 mM NaCl	8	24 hr	2	Byakkoku Y 5006 Seln	Indica	Shoot	SRR5495245	SINGLED
				24	Ctrl	Ctrl	8	24 hr	1	Carolina Gold	Japonica	Shoot	SRR5495293	SINGLED
					Ctrl	Ctrl	8	24 hr	2	Carolina Gold	Japonica	Shoot	SRR5495294	SINGLED
					Salt	60 mM NaCl	8	24 hr	1	Carolina Gold	Japonica	Shoot	SRR5495295	SINGLED
					Salt	60 mM NaCl	8	24 hr	2	Carolina Gold	Japonica	Shoot	SRR5495296	SINGLED
				25	Ctrl	Ctrl	8	24 hr	1	CS-M3	Japonica	Shoot	SRR5495377	SINGLED
					Ctrl	Ctrl	8	24 hr	2	CS-M3	Japonica	Shoot	SRR5495378	SINGLED
					Salt	60 mM NaCl	8	24 hr	1	CS-M3	Japonica	Shoot	SRR5495379	SINGLED
					Salt	60 mM NaCl	8	24 hr	2	CS-M3	Japonica	Shoot	SRR5495380	SINGLED
				26	Ctrl	Ctrl	8	24 hr	1	Cuba 65	Japonica	Shoot	SRR5495389	SINGLED
					Ctrl	Ctrl	8	24 hr	2	Cuba 65	Japonica	Shoot	SRR5495390	SINGLED
					Salt	60 mM NaCl	8	24 hr	1	Cuba 65	Japonica	Shoot	SRR5495391	SINGLED
					Salt	60 mM NaCl	8	24 hr	2	Cuba 65	Japonica	Shoot	SRR5495392	SINGLED
				27	Ctrl	Ctrl	8	24 hr	1	Dourado Agulha	Japonica	Shoot	SRR5495413	SINGLED
					Ctrl	Ctrl	8	24 hr	2	Dourado Agulha	Japonica	Shoot	SRR5495414	SINGLED
					Salt	60 mM NaCl	8	24 hr	1	Dourado Agulha	Japonica	Shoot	SRR5495415	SINGLED
					Salt	60 mM NaCl	8	24 hr	2	Dourado Agulha	Japonica	Shoot	SRR5495416	SINGLED
				28	Ctrl	Ctrl	8	24 hr	1	NSF-TV 57	Indica	Shoot	SRR5495425	SINGLED
					Ctrl	Ctrl	8	24 hr	2	NSF-TV 57	Indica	Shoot	SRR5495426	SINGLED
					Salt	60 mM NaCl	8	24 hr	1	NSF-TV 57	Indica	Shoot	SRR5495427	SINGLED
					Salt	60 mM NaCl	8	24 hr	2	NSF-TV 57	Indica	Shoot	SRR5495428	SINGLED
				29	Ctrl	Ctrl	8	24 hr	1	Gogo Lempuk	Japonica	Shoot	SRR5495429	SINGLED
					Ctrl	Ctrl	8	24 hr	2	Gogo Lempuk	Japonica	Shoot	SRR5495430	SINGLED
					Salt	60 mM NaCl	8	24 hr	1	Gogo Lempuk	Japonica	Shoot	SRR5495431	SINGLED
					Salt	60 mM NaCl	8	24 hr	2	Gogo Lempuk	Japonica	Shoot	SRR5495432	SINGLED
				30	Ctrl	Ctrl	8	24 hr	1	Hsia Chioh Keh Tu	Indica	Shoot	SRR5495449	SINGLED
					Ctrl	Ctrl	8	24 hr	2	Hsia Chioh Keh Tu	Indica	Shoot	SRR5495450	SINGLED
					Salt	60 mM NaCl	8	24 hr	1	Hsia Chioh Keh Tu	Indica	Shoot	SRR5495451	SINGLED
					Salt	60 mM NaCl	8	24 hr	2	Hsia Chioh Keh Tu	Indica	Shoot	SRR5495452	SINGLED
				31	Ctrl	Ctrl	8	24 hr	1	Iguape Cateto	Japonica	Shoot	SRR5495453	SINGLED
					Ctrl	Ctrl	8	24 hr	2	Iguape Cateto	Japonica	Shoot	SRR5495454	SINGLED
					Salt	60 mM NaCl	8	24 hr	1	Iguape Cateto	Japonica	Shoot	SRR5495455	SINGLED
					Salt	60 mM NaCl	8	24 hr	2	Iguape Cateto	Japonica	Shoot	SRR5495456	SINGLED
				32	Ctrl	Ctrl	8	24 hr	1	IR 8	Indica	Shoot	SRR5495457	SINGLED
					Ctrl	Ctrl	8	24 hr	2	IR 8	Indica	Shoot	SRR5495458	SINGLED
					Salt	60 mM NaCl	8	24 hr	1	IR 8	Indica	Shoot	SRR5495459	SINGLED
					Salt	60 mM NaCl	8	24 hr	2	IR 8	Indica	Shoot	SRR5495460	SINGLED
				33	Ctrl	Ctrl	8	24 hr	1	IRGA 409	Indica	Shoot	SRR5495461	SINGLED
					Ctrl	Ctrl	8	24 hr	2	IRGA 409	Indica	Shoot	SRR5495462	SINGLED
					Salt	60 mM NaCl	8	24 hr	1	IRGA 409	Indica	Shoot	SRR5495463	SINGLED
					Salt	60 mM NaCl	8	24 hr	2	IRGA 409	Indica	Shoot	SRR5495464	SINGLED
				34	Ctrl	Ctrl	8	24 hr	1	Jambu	Japonica	Shoot	SRR5495465	SINGLED
					Ctrl	Ctrl	8	24 hr	2	Jambu	Japonica	Shoot	SRR5495466	SINGLED
					Salt	60 mM NaCl	8	24 hr	1	Jambu	Japonica	Shoot	SRR5495467	SINGLED
					Salt	60 mM NaCl	8	24 hr	2	Jambu	Japonica	Shoot	SRR5495468	SINGLED
				35	Ctrl	Ctrl	8	24 hr	1	Kamenoo	Japonica	Shoot	SRR5495473	SINGLED
					Ctrl	Ctrl	8	24 hr	2	Kamenoo	Japonica	Shoot	SRR5495474	SINGLED
					Salt	60 mM NaCl	8	24 hr	1	Kamenoo	Japonica	Shoot	SRR5495476	SINGLED
					Salt	60 mM NaCl	8	24 hr	2	Kamenoo	Japonica	Shoot	SRR5495475	SINGLED
				36	Ctrl	Ctrl	8	24 hr	1	Kaniranga	Japonica	Shoot	SRR5495477	SINGLED
					Ctrl	Ctrl	8	24 hr	2	Kaniranga	Japonica	Shoot	SRR5495478	SINGLED
					Salt	60 mM NaCl	8	24 hr	1	Kaniranga	Japonica	Shoot	SRR5495479	SINGLED
					Salt	60 mM NaCl	8	24 hr	2	Kaniranga	Japonica	Shoot	SRR5495480	SINGLED
				37	Ctrl	Ctrl	8	24 hr	1	NSF-TV 89	Japonica	Shoot	SRR5495485	SINGLED
					Ctrl	Ctrl	8	24 hr	2	NSF-TV 89	Japonica	Shoot	SRR5495486	SINGLED
					Salt	60 mM NaCl	8	24 hr	1	NSF-TV 89	Japonica	Shoot	SRR5495487	SINGLED
					Salt	60 mM NaCl	8	24 hr	2	NSF-TV 89	Japonica	Shoot	SRR5495488	SINGLED
				38	Ctrl	Ctrl	8	24 hr	1	Kibi	Japonica	Shoot	SRR5495489	SINGLED
					Ctrl	Ctrl	8	24 hr	2	Kibi	Japonica	Shoot	SRR5495490	SINGLED
					Salt	60 mM NaCl	8	24 hr	1	Kibi	Japonica	Shoot	SRR5495491	SINGLED
					Salt	60 mM NaCl	8	24 hr	2	Kibi	Japonica	Shoot	SRR5495492	SINGLED
				39	Ctrl	Ctrl	8	24 hr	1	Lemont	Japonica	Shoot	SRR5495129	SINGLED
					Ctrl	Ctrl	8	24 hr	2	Lemont	Japonica	Shoot	SRR5495130	SINGLED
					Salt	60 mM NaCl	8	24 hr	1	Lemont	Japonica	Shoot	SRR5495131	SINGLED
					Salt	60 mM NaCl	8	24 hr	2	Lemont	Japonica	Shoot	SRR5495132	SINGLED
				40	Ctrl	Ctrl	8	24 hr	1	NSF-TV 107	Japonica	Shoot	SRR5495137	SINGLED
					Ctrl	Ctrl	8	24 hr	2	NSF-TV 107	Japonica	Shoot	SRR5495138	SINGLED
					Salt	60 mM NaCl	8	24 hr	1	NSF-TV 107	Japonica	Shoot	SRR5495139	SINGLED
					Salt	60 mM NaCl	8	24 hr	2	NSF-TV 107	Japonica	Shoot	SRR5495140	SINGLED
				41	Ctrl	Ctrl	8	24 hr	1	MTU9	Indica	Shoot	SRR5495141	SINGLED
					Ctrl	Ctrl	8	24 hr	2	MTU9	Indica	Shoot	SRR5495142	SINGLED
					Salt	60 mM NaCl	8	24 hr	1	MTU9	Indica	Shoot	SRR5495143	SINGLED
					Salt	60 mM NaCl	8	24 hr	2	MTU9	Indica	Shoot	SRR5495144	SINGLED
				42	Ctrl	Ctrl	8	24 hr	1	O-Luen-Cheung	Indica	Shoot	SRR5495145	SINGLED
					Ctrl	Ctrl	8	24 hr	2	O-Luen-Cheung	Indica	Shoot	SRR5495146	SINGLED
					Salt	60 mM NaCl	8	24 hr	1	O-Luen-Cheung	Indica	Shoot	SRR5495147	SINGLED
					Salt	60 mM NaCl	8	24 hr	2	O-Luen-Cheung	Indica	Shoot	SRR5495148	SINGLED
				43	Ctrl	Ctrl	8	24 hr	1	OS6	Japonica	Shoot	SRR5495149	SINGLED
					Ctrl	Ctrl	8	24 hr	2	OS6	Japonica	Shoot	SRR5495151	SINGLED
					Salt	60 mM NaCl	8	24 hr	1	OS6	Japonica	Shoot	SRR5495152	SINGLED
					Salt	60 mM NaCl	8	24 hr	2	OS6	Japonica	Shoot	SRR5495150	SINGLED
				44	Ctrl	Ctrl	8	24 hr	1	Padi Kasalle	Japonica	Shoot	SRR5495153	SINGLED
					Ctrl	Ctrl	8	24 hr	2	Padi Kasalle	Japonica	Shoot	SRR5495154	SINGLED
					Salt	60 mM NaCl	8	24 hr	1	Padi Kasalle	Japonica	Shoot	SRR5495155	SINGLED
					Salt	60 mM NaCl	8	24 hr	2	Padi Kasalle	Japonica	Shoot	SRR5495156	SINGLED
				45	Ctrl	Ctrl	8	24 hr	1	Peh-Kuh-Tsao-Tu	Indica	Shoot	SRR5495161	SINGLED
					Ctrl	Ctrl	8	24 hr	2	Peh-Kuh-Tsao-Tu	Indica	Shoot	SRR5495162	SINGLED
					Salt	60 mM NaCl	8	24 hr	1	Peh-Kuh-Tsao-Tu	Indica	Shoot	SRR5495163	SINGLED
					Salt	60 mM NaCl	8	24 hr	2	Peh-Kuh-Tsao-Tu	Indica	Shoot	SRR5495164	SINGLED
				46	Ctrl	Ctrl	8	24 hr	1	Rathuwee	Indica	Shoot	SRR5495170	SINGLED
					Ctrl	Ctrl	8	24 hr	2	Rathuwee	Indica	Shoot	SRR5495171	SINGLED
					Salt	60 mM NaCl	8	24 hr	1	Rathuwee	Indica	Shoot	SRR5495172	SINGLED
					Salt	60 mM NaCl	8	24 hr	2	Rathuwee	Indica	Shoot	SRR5495169	SINGLED
				47	Ctrl	Ctrl	8	24 hr	1	Sultani	Japonica	Shoot	SRR5495173	SINGLED
					Ctrl	Ctrl	8	24 hr	2	Sultani	Japonica	Shoot	SRR5495174	SINGLED
					Salt	60 mM NaCl	8	24 hr	1	Sultani	Japonica	Shoot	SRR5495175	SINGLED
					Salt	60 mM NaCl	8	24 hr	2	Sultani	Japonica	Shoot	SRR5495176	SINGLED
				48	Ctrl	Ctrl	8	24 hr	1	Ta Hung Ku	Japonica	Shoot	SRR5495177	SINGLED
					Ctrl	Ctrl	8	24 hr	2	Ta Hung Ku	Japonica	Shoot	SRR5495178	SINGLED
					Salt	60 mM NaCl	8	24 hr	1	Ta Hung Ku	Japonica	Shoot	SRR5495179	SINGLED
					Salt	60 mM NaCl	8	24 hr	2	Ta Hung Ku	Japonica	Shoot	SRR5495180	SINGLED
				49	Ctrl	Ctrl	8	24 hr	1	Taichung Native 1	Indica	Shoot	SRR5495181	SINGLED
					Ctrl	Ctrl	8	24 hr	2	Taichung Native 1	Indica	Shoot	SRR5495182	SINGLED
					Salt	60 mM NaCl	8	24 hr	1	Taichung Native 1	Indica	Shoot	SRR5495183	SINGLED
					Salt	60 mM NaCl	8	24 hr	2	Taichung Native 1	Indica	Shoot	SRR5495184	SINGLED
				50	Ctrl	Ctrl	8	24 hr	1	Tainan Iku 487	Japonica	Shoot	SRR5495185	SINGLED
					Ctrl	Ctrl	8	24 hr	2	Tainan Iku 487	Japonica	Shoot	SRR5495186	SINGLED
					Salt	60 mM NaCl	8	24 hr	1	Tainan Iku 487	Japonica	Shoot	SRR5495187	SINGLED
					Salt	60 mM NaCl	8	24 hr	2	Tainan Iku 487	Japonica	Shoot	SRR5495188	SINGLED
				51	Ctrl	Ctrl	8	24 hr	1	TKM6	Indica	Shoot	SRR5495189	SINGLED
					Ctrl	Ctrl	8	24 hr	2	TKM6	Indica	Shoot	SRR5495190	SINGLED
					Salt	60 mM NaCl	8	24 hr	1	TKM6	Indica	Shoot	SRR5495191	SINGLED
					Salt	60 mM NaCl	8	24 hr	2	TKM6	Indica	Shoot	SRR5495192	SINGLED
				52	Ctrl	Ctrl	8	24 hr	1	ZHE 733	Indica	Shoot	SRR5495197	SINGLED
					Ctrl	Ctrl	8	24 hr	2	ZHE 733	Indica	Shoot	SRR5495198	SINGLED
					Salt	60 mM NaCl	8	24 hr	1	ZHE 733	Indica	Shoot	SRR5495199	SINGLED
					Salt	60 mM NaCl	8	24 hr	2	ZHE 733	Indica	Shoot	SRR5495200	SINGLED
				53	Ctrl	Ctrl	8	24 hr	1	Zhenshan 2	Indica	Shoot	SRR5495201	SINGLED
					Ctrl	Ctrl	8	24 hr	2	Zhenshan 2	Indica	Shoot	SRR5495202	SINGLED
					Salt	60 mM NaCl	8	24 hr	1	Zhenshan 2	Indica	Shoot	SRR5495203	SINGLED
					Salt	60 mM NaCl	8	24 hr	2	Zhenshan 2	Indica	Shoot	SRR5495204	SINGLED
				54	Ctrl	Ctrl	8	24 hr	1	68-2	Japonica	Shoot	SRR5495205	SINGLED
					Ctrl	Ctrl	8	24 hr	2	68-2	Japonica	Shoot	SRR5495206	SINGLED
					Salt	60 mM NaCl	8	24 hr	1	68-2	Japonica	Shoot	SRR5495207	SINGLED
					Salt	60 mM NaCl	8	24 hr	2	68-2	Japonica	Shoot	SRR5495208	SINGLED
				55	Ctrl	Ctrl	8	24 hr	1	Bellardone	Japonica	Shoot	SRR5495209	SINGLED
					Ctrl	Ctrl	8	24 hr	2	Bellardone	Japonica	Shoot	SRR5495210	SINGLED
					Salt	60 mM NaCl	8	24 hr	1	Bellardone	Japonica	Shoot	SRR5495211	SINGLED
					Salt	60 mM NaCl	8	24 hr	2	Bellardone	Japonica	Shoot	SRR5495212	SINGLED
				56	Ctrl	Ctrl	8	24 hr	1	C57-5043	Japonica	Shoot	SRR5495214	SINGLED
					Ctrl	Ctrl	8	24 hr	2	C57-5043	Japonica	Shoot	SRR5495215	SINGLED
					Salt	60 mM NaCl	8	24 hr	1	C57-5043	Japonica	Shoot	SRR5495216	SINGLED
					Salt	60 mM NaCl	8	24 hr	2	C57-5043	Japonica	Shoot	SRR5495213	SINGLED
				57	Ctrl	Ctrl	8	24 hr	1	Coppocina	Japonica	Shoot	SRR5495218	SINGLED
					Ctrl	Ctrl	8	24 hr	2	Coppocina	Japonica	Shoot	SRR5495219	SINGLED
					Salt	60 mM NaCl	8	24 hr	1	Coppocina	Japonica	Shoot	SRR5495220	SINGLED
					Salt	60 mM NaCl	8	24 hr	2	Coppocina	Japonica	Shoot	SRR5495217	SINGLED
				58	Ctrl	Ctrl	8	24 hr	1	Criollo La Fria	Indica	Shoot	SRR5495221	SINGLED
					Ctrl	Ctrl	8	24 hr	2	Criollo La Fria	Indica	Shoot	SRR5495222	SINGLED
					Salt	60 mM NaCl	8	24 hr	1	Criollo La Fria	Indica	Shoot	SRR5495223	SINGLED
					Salt	60 mM NaCl	8	24 hr	2	Criollo La Fria	Indica	Shoot	SRR5495224	SINGLED
				59	Ctrl	Ctrl	8	24 hr	1	Erythroceros Hokkaido	Japonica	Shoot	SRR5495225	SINGLED
					Ctrl	Ctrl	8	24 hr	2	Erythroceros Hokkaido	Japonica	Shoot	SRR5495226	SINGLED
					Salt	60 mM NaCl	8	24 hr	1	Erythroceros Hokkaido	Japonica	Shoot	SRR5495227	SINGLED
					Salt	60 mM NaCl	8	24 hr	2	Erythroceros Hokkaido	Japonica	Shoot	SRR5495228	SINGLED
				60	Ctrl	Ctrl	8	24 hr	1	Pate Blanc Mn 1	Japonica	Shoot	SRR5495229	SINGLED
					Ctrl	Ctrl	8	24 hr	2	Pate Blanc Mn 1	Japonica	Shoot	SRR5495230	SINGLED
					Salt	60 mM NaCl	8	24 hr	1	Pate Blanc Mn 1	Japonica	Shoot	SRR5495231	SINGLED
					Salt	60 mM NaCl	8	24 hr	2	Pate Blanc Mn 1	Japonica	Shoot	SRR5495232	SINGLED
				61	Ctrl	Ctrl	8	24 hr	1	Tchibanga	Indica	Shoot	SRR5495233	SINGLED
					Ctrl	Ctrl	8	24 hr	2	Tchibanga	Indica	Shoot	SRR5495234	SINGLED
					Salt	60 mM NaCl	8	24 hr	1	Tchibanga	Indica	Shoot	SRR5495235	SINGLED
					Salt	60 mM NaCl	8	24 hr	2	Tchibanga	Indica	Shoot	SRR5495236	SINGLED
				62	Ctrl	Ctrl	8	24 hr	1	WC 4419	Japonica	Shoot	SRR5495237	SINGLED
					Ctrl	Ctrl	8	24 hr	2	WC 4419	Japonica	Shoot	SRR5495238	SINGLED
					Salt	60 mM NaCl	8	24 hr	1	WC 4419	Japonica	Shoot	SRR5495239	SINGLED
					Salt	60 mM NaCl	8	24 hr	2	WC 4419	Japonica	Shoot	SRR5495240	SINGLED
				63	Ctrl	Ctrl	8	24 hr	1	Biser 1	Japonica	Shoot	SRR5495249	SINGLED
					Ctrl	Ctrl	8	24 hr	2	Biser 1	Japonica	Shoot	SRR5495250	SINGLED
					Salt	60 mM NaCl	8	24 hr	1	Biser 1	Japonica	Shoot	SRR5495251	SINGLED
					Salt	60 mM NaCl	8	24 hr	2	Biser 1	Japonica	Shoot	SRR5495252	SINGLED
				64	Ctrl	Ctrl	8	24 hr	1	IRAT 44	Japonica	Shoot	SRR5495253	SINGLED
					Ctrl	Ctrl	8	24 hr	2	IRAT 44	Japonica	Shoot	SRR5495254	SINGLED
					Salt	60 mM NaCl	8	24 hr	1	IRAT 44	Japonica	Shoot	SRR5495255	SINGLED
					Salt	60 mM NaCl	8	24 hr	2	IRAT 44	Japonica	Shoot	SRR5495256	SINGLED
				65	Ctrl	Ctrl	8	24 hr	1	Hunan Early Dwarf No. 3	Indica	Shoot	SRR5495261	SINGLED
					Ctrl	Ctrl	8	24 hr	2	Hunan Early Dwarf No. 3	Indica	Shoot	SRR5495262	SINGLED
					Salt	60 mM NaCl	8	24 hr	1	Hunan Early Dwarf No. 3	Indica	Shoot	SRR5495263	SINGLED
					Salt	60 mM NaCl	8	24 hr	2	Hunan Early Dwarf No. 3	Indica	Shoot	SRR5495264	SINGLED
				66	Ctrl	Ctrl	8	24 hr	1	ECIA76-S89-1	Indica	Shoot	SRR5495265	SINGLED
					Ctrl	Ctrl	8	24 hr	2	ECIA76-S89-1	Indica	Shoot	SRR5495266	SINGLED
					Salt	60 mM NaCl	8	24 hr	1	ECIA76-S89-1	Indica	Shoot	SRR5495267	SINGLED
					Salt	60 mM NaCl	8	24 hr	2	ECIA76-S89-1	Indica	Shoot	SRR5495268	SINGLED
				67	Ctrl	Ctrl	8	24 hr	1	Tropical Rice	Japonica	Shoot	SRR5495269	SINGLED
					Ctrl	Ctrl	8	24 hr	2	Tropical Rice	Japonica	Shoot	SRR5495270	SINGLED
					Salt	60 mM NaCl	8	24 hr	1	Tropical Rice	Japonica	Shoot	SRR5495271	SINGLED
					Salt	60 mM NaCl	8	24 hr	2	Tropical Rice	Japonica	Shoot	SRR5495272	SINGLED
				68	Ctrl	Ctrl	8	24 hr	1	Hon Chim	Indica	Shoot	SRR5495277	SINGLED
					Ctrl	Ctrl	8	24 hr	2	Hon Chim	Indica	Shoot	SRR5495278	SINGLED
					Salt	60 mM NaCl	8	24 hr	1	Hon Chim	Indica	Shoot	SRR5495279	SINGLED
					Salt	60 mM NaCl	8	24 hr	2	Hon Chim	Indica	Shoot	SRR5495280	SINGLED
				69	Ctrl	Ctrl	8	24 hr	1	Pai Hok Glutinous	Indica	Shoot	SRR5495281	SINGLED
					Ctrl	Ctrl	8	24 hr	2	Pai Hok Glutinous	Indica	Shoot	SRR5495282	SINGLED
					Salt	60 mM NaCl	8	24 hr	1	Pai Hok Glutinous	Indica	Shoot	SRR5495283	SINGLED
					Salt	60 mM NaCl	8	24 hr	2	Pai Hok Glutinous	Indica	Shoot	SRR5495284	SINGLED
				70	Ctrl	Ctrl	8	24 hr	1	Romanica	Japonica	Shoot	SRR5495285	SINGLED
					Ctrl	Ctrl	8	24 hr	2	Romanica	Japonica	Shoot	SRR5495286	SINGLED
					Salt	60 mM NaCl	8	24 hr	1	Romanica	Japonica	Shoot	SRR5495287	SINGLED
					Salt	60 mM NaCl	8	24 hr	2	Romanica	Japonica	Shoot	SRR5495288	SINGLED
				71	Ctrl	Ctrl	8	24 hr	1	Tia Bura	Japonica	Shoot	SRR5495289	SINGLED
					Ctrl	Ctrl	8	24 hr	2	Tia Bura	Japonica	Shoot	SRR5495290	SINGLED
					Salt	60 mM NaCl	8	24 hr	1	Tia Bura	Japonica	Shoot	SRR5495291	SINGLED
					Salt	60 mM NaCl	8	24 hr	2	Tia Bura	Japonica	Shoot	SRR5495292	SINGLED
				72	Ctrl	Ctrl	8	24 hr	1	Vavilovi	Japonica	Shoot	SRR5495305	SINGLED
					Ctrl	Ctrl	8	24 hr	2	Vavilovi	Japonica	Shoot	SRR5495307	SINGLED
					Salt	60 mM NaCl	8	24 hr	1	Vavilovi	Japonica	Shoot	SRR5495308	SINGLED
					Salt	60 mM NaCl	8	24 hr	2	Vavilovi	Japonica	Shoot	SRR5495306	SINGLED
				73	Ctrl	Ctrl	8	24 hr	1	Bombilla	Japonica	Shoot	SRR5495321	SINGLED
					Ctrl	Ctrl	8	24 hr	2	Bombilla	Japonica	Shoot	SRR5495322	SINGLED
					Salt	60 mM NaCl	8	24 hr	1	Bombilla	Japonica	Shoot	SRR5495323	SINGLED
					Salt	60 mM NaCl	8	24 hr	2	Bombilla	Japonica	Shoot	SRR5495324	SINGLED
				74	Ctrl	Ctrl	8	24 hr	1	WIR 3039	Japonica	Shoot	SRR5495325	SINGLED
					Ctrl	Ctrl	8	24 hr	2	WIR 3039	Japonica	Shoot	SRR5495326	SINGLED
					Salt	60 mM NaCl	8	24 hr	1	WIR 3039	Japonica	Shoot	SRR5495327	SINGLED
					Salt	60 mM NaCl	8	24 hr	2	WIR 3039	Japonica	Shoot	SRR5495328	SINGLED
				75	Ctrl	Ctrl	8	24 hr	1	Kihogo	Japonica	Shoot	SRR5495329	SINGLED
					Ctrl	Ctrl	8	24 hr	2	Kihogo	Japonica	Shoot	SRR5495330	SINGLED
					Salt	60 mM NaCl	8	24 hr	1	Kihogo	Japonica	Shoot	SRR5495331	SINGLED
					Salt	60 mM NaCl	8	24 hr	2	Kihogo	Japonica	Shoot	SRR5495332	SINGLED
				76	Ctrl	Ctrl	8	24 hr	1	WIR 3764	Japonica	Shoot	SRR5495333	SINGLED
					Ctrl	Ctrl	8	24 hr	2	WIR 3764	Japonica	Shoot	SRR5495334	SINGLED
					Salt	60 mM NaCl	8	24 hr	1	WIR 3764	Japonica	Shoot	SRR5495335	SINGLED
					Salt	60 mM NaCl	8	24 hr	2	WIR 3764	Japonica	Shoot	SRR5495336	SINGLED
				77	Ctrl	Ctrl	8	24 hr	1	56-122-23	Japonica	Shoot	SRR5495337	SINGLED
					Ctrl	Ctrl	8	24 hr	2	56-122-23	Japonica	Shoot	SRR5495338	SINGLED
					Salt	60 mM NaCl	8	24 hr	1	56-122-23	Japonica	Shoot	SRR5495339	SINGLED
					Salt	60 mM NaCl	8	24 hr	2	56-122-23	Japonica	Shoot	SRR5495340	SINGLED
				78	Ctrl	Ctrl	8	24 hr	1	Dawebyan	Indica	Shoot	SRR5495341	SINGLED
					Ctrl	Ctrl	8	24 hr	2	Dawebyan	Indica	Shoot	SRR5495342	SINGLED
					Salt	60 mM NaCl	8	24 hr	1	Dawebyan	Indica	Shoot	SRR5495343	SINGLED
					Salt	60 mM NaCl	8	24 hr	2	Dawebyan	Indica	Shoot	SRR5495344	SINGLED
				79	Ctrl	Ctrl	8	24 hr	1	Yodanya	Indica	Shoot	SRR5495353	SINGLED
					Ctrl	Ctrl	8	24 hr	2	Yodanya	Indica	Shoot	SRR5495354	SINGLED
					Salt	60 mM NaCl	8	24 hr	1	Yodanya	Indica	Shoot	SRR5495355	SINGLED
					Salt	60 mM NaCl	8	24 hr	2	Yodanya	Indica	Shoot	SRR5495356	SINGLED
				80	Ctrl	Ctrl	8	24 hr	1	Creole	Japonica	Shoot	SRR5495361	SINGLED
					Ctrl	Ctrl	8	24 hr	2	Creole	Japonica	Shoot	SRR5495362	SINGLED
					Salt	60 mM NaCl	8	24 hr	1	Creole	Japonica	Shoot	SRR5495363	SINGLED
					Salt	60 mM NaCl	8	24 hr	2	Creole	Japonica	Shoot	SRR5495364	SINGLED
				81	Ctrl	Ctrl	8	24 hr	1	China 1039	Indica	Shoot	SRR5495365	SINGLED
					Ctrl	Ctrl	8	24 hr	2	China 1039	Indica	Shoot	SRR5495366	SINGLED
					Salt	60 mM NaCl	8	24 hr	1	China 1039	Indica	Shoot	SRR5495367	SINGLED
					Salt	60 mM NaCl	8	24 hr	2	China 1039	Indica	Shoot	SRR5495368	SINGLED
				82	Ctrl	Ctrl	8	24 hr	1	Chang Ch'Sang Hsu Tao	Indica	Shoot	SRR5495369	SINGLED
					Ctrl	Ctrl	8	24 hr	2	Chang Ch'Sang Hsu Tao	Indica	Shoot	SRR5495370	SINGLED
					Salt	60 mM NaCl	8	24 hr	1	Chang Ch'Sang Hsu Tao	Indica	Shoot	SRR5495371	SINGLED
					Salt	60 mM NaCl	8	24 hr	2	Chang Ch'Sang Hsu Tao	Indica	Shoot	SRR5495372	SINGLED
				83	Ctrl	Ctrl	8	24 hr	1	JC 117	Indica	Shoot	SRR5495373	SINGLED
					Ctrl	Ctrl	8	24 hr	2	JC 117	Indica	Shoot	SRR5495374	SINGLED
					Salt	60 mM NaCl	8	24 hr	1	JC 117	Indica	Shoot	SRR5495375	SINGLED
					Salt	60 mM NaCl	8	24 hr	2	JC 117	Indica	Shoot	SRR5495376	SINGLED
				84	Ctrl	Ctrl	8	24 hr	1	Wanica	Japonica	Shoot	SRR5495385	SINGLED
					Ctrl	Ctrl	8	24 hr	2	Wanica	Japonica	Shoot	SRR5495386	SINGLED
					Salt	60 mM NaCl	8	24 hr	1	Wanica	Japonica	Shoot	SRR5495387	SINGLED
					Salt	60 mM NaCl	8	24 hr	2	Wanica	Japonica	Shoot	SRR5495388	SINGLED
				85	Ctrl	Ctrl	8	24 hr	1	325	Japonica	Shoot	SRR5495393	SINGLED
					Ctrl	Ctrl	8	24 hr	2	325	Japonica	Shoot	SRR5495394	SINGLED
					Salt	60 mM NaCl	8	24 hr	1	325	Japonica	Shoot	SRR5495395	SINGLED
					Salt	60 mM NaCl	8	24 hr	2	325	Japonica	Shoot	SRR5495396	SINGLED
				86	Ctrl	Ctrl	8	24 hr	1	OS 6 (WC 10296)	Japonica	Shoot	SRR5495397	SINGLED
					Ctrl	Ctrl	8	24 hr	2	OS 6 (WC 10296)	Japonica	Shoot	SRR5495398	SINGLED
					Salt	60 mM NaCl	8	24 hr	1	OS 6 (WC 10296)	Japonica	Shoot	SRR5495399	SINGLED
					Salt	60 mM NaCl	8	24 hr	2	OS 6 (WC 10296)	Japonica	Shoot	SRR5495400	SINGLED
				87	Ctrl	Ctrl	8	24 hr	1	Rosemont	Japonica	Shoot	SRR5495441	SINGLED
					Ctrl	Ctrl	8	24 hr	2	Rosemont	Japonica	Shoot	SRR5495442	SINGLED
					Salt	60 mM NaCl	8	24 hr	1	Rosemont	Japonica	Shoot	SRR5495443	SINGLED
					Salt	60 mM NaCl	8	24 hr	2	Rosemont	Japonica	Shoot	SRR5495444	SINGLED
				88	Ctrl	Ctrl	8	24 hr	1	Jasmine85	Indica	Shoot	SRR5495445	SINGLED
					Ctrl	Ctrl	8	24 hr	2	Jasmine85	Indica	Shoot	SRR5495446	SINGLED
					Salt	60 mM NaCl	8	24 hr	1	Jasmine85	Indica	Shoot	SRR5495447	SINGLED
					Salt	60 mM NaCl	8	24 hr	2	Jasmine85	Indica	Shoot	SRR5495448	SINGLED
13	Formentin et al., 2018	SRP131107	GSE109341	89	Ctrl	Ctrl	6	3 days	1	Vialone Nano	Japonica	Leaf	SRR6502088	SINGLED
					Ctrl	Ctrl	6	3 days	2	Vialone Nano	Japonica	Leaf	SRR6502089	SINGLED
					Ctrl	Ctrl	6	3 days	3	Vialone Nano	Japonica	Leaf	SRR6502090	SINGLED
					Salt	100 mM NaCl	6	3 days	1	Vialone Nano	Japonica	Leaf	SRR6502085	SINGLED
					Salt	100 mM NaCl	6	3 days	2	Vialone Nano	Japonica	Leaf	SRR6502086	SINGLED
					Salt	100 mM NaCl	6	3 days	3	Vialone Nano	Japonica	Leaf	SRR6502087	SINGLED
				90	Ctrl	Ctrl	6	3 days	1	Vialone Nano	Japonica	Root	SRR6502094	SINGLED
					Ctrl	Ctrl	6	3 days	2	Vialone Nano	Japonica	Root	SRR6502095	SINGLED
					Ctrl	Ctrl	6	3 days	3	Vialone Nano	Japonica	Root	SRR6502096	SINGLED
					Salt	100 mM NaCl	6	3 days	1	Vialone Nano	Japonica	Root	SRR6502091	SINGLED
					Salt	100 mM NaCl	6	3 days	2	Vialone Nano	Japonica	Root	SRR6502092	SINGLED
					Salt	100 mM NaCl	6	3 days	3	Vialone Nano	Japonica	Root	SRR6502093	SINGLED
				91	Ctrl	Ctrl	6	3 days	1	Baldo	Japonica	Leaf	SRR6502100	SINGLED
					Ctrl	Ctrl	6	3 days	2	Baldo	Japonica	Leaf	SRR6502101	SINGLED
					Ctrl	Ctrl	6	3 days	3	Baldo	Japonica	Leaf	SRR6502102	SINGLED
					Salt	100 mM NaCl	6	3 days	1	Baldo	Japonica	Leaf	SRR6502097	SINGLED
					Salt	100 mM NaCl	6	3 days	2	Baldo	Japonica	Leaf	SRR6502098	SINGLED
					Salt	100 mM NaCl	6	3 days	3	Baldo	Japonica	Leaf	SRR6502099	SINGLED
				92	Ctrl	Ctrl	6	3 days	1	Baldo	Japonica	Root	SRR6502106	SINGLED
					Ctrl	Ctrl	6	3 days	2	Baldo	Japonica	Root	SRR6502107	SINGLED
					Ctrl	Ctrl	6	3 days	3	Baldo	Japonica	Root	SRR6502108	SINGLED
					Salt	100 mM NaCl	6	3 days	1	Baldo	Japonica	Root	SRR6502103	SINGLED
					Salt	100 mM NaCl	6	3 days	2	Baldo	Japonica	Root	SRR6502104	SINGLED
					Salt	100 mM NaCl	6	3 days	3	Baldo	Japonica	Root	SRR6502105	SINGLED
14	Shen et al., 2011	SRP004651	GSE25596	93	Ctrl	Ctrl	14	24 hr	1	Nipponbare	Japonica	Leaf	SRR074152	SINGLED
					Ctrl	Ctrl	14	24 hr	2	Nipponbare	Japonica	Leaf	SRR074153	SINGLED
					Salt	250 mM NaCl	14	24 hr	1	Nipponbare	Japonica	Leaf	SRR074148	SINGLED
					Salt	250 mM NaCl	14	24 hr	2	Nipponbare	Japonica	Leaf	SRR074149	SINGLED
				94	Ctrl	Ctrl	14	24 hr	1	Nipponbare	Japonica	Root	SRR074154	SINGLED
					Salt	250 mM NaCl	14	24 hr	1	Nipponbare	Japonica	Root	SRR074150	SINGLED
15	Suratanee et al., 2018	SRP171479	NA	95	Ctrl	Ctrl	21	2 days	1	KDML105	Indica	Leaf	SRR8265445	SINGLED
					Ctrl	Ctrl	21	2 days	2	KDML105	Indica	Leaf	SRR8265448	SINGLED
					Ctrl	Ctrl	21	2 days	3	KDML105	Indica	Leaf	SRR8265451	SINGLED
					Salt	75 mM NaCl	21	2 days	1	KDML105	Indica	Leaf	SRR8265443	SINGLED
					Salt	75 mM NaCl	21	2 days	2	KDML105	Indica	Leaf	SRR8265446	SINGLED
					Salt	75 mM NaCl	21	2 days	3	KDML105	Indica	Leaf	SRR8265449	SINGLED
16	Mansuri et al., 2019	SRP162950	NA	96	Ctrl	Ctrl	21	24 hr	1	FL478	Indica	Root	SRR7944745	PAIRED
					Ctrl	Ctrl	21	24 hr	2	FL478	Indica	Root	SRR7944784	PAIRED
					Salt	150 mM NaCl	21	24 hr	1	FL478	Indica	Root	SRR7944792	PAIRED
					Salt	150 mM NaCl	21	24 hr	2	FL478	Indica	Root	SRR7944793	PAIRED
				97	Ctrl	Ctrl	21	24 hr	1	IR29	Indica	Root	SRR7945188	PAIRED
					Ctrl	Ctrl	21	24 hr	2	IR29	Indica	Root	SRR7945229	PAIRED
					Salt	150 mM NaCl	21	24 hr	1	IR29	Indica	Root	SRR7945230	PAIRED
					Salt	150 mM NaCl	21	24 hr	2	IR29	Indica	Root	SRR7945234	PAIRED
References
Cheng X, He Q, Tang S, Wang H, Zhang X, Lv M, Liu H, Gao Q, Zhou Y, Wang Q, Man X, Liu J, Huang R, Wang H, Chen T, Liu J. The miR172/IDS1 signaling module confers salt tolerance through maintaining ROS homeostasis in cereal crops. New Phytol. 2021 May;230(3):1017-1033. doi: 10.1111/nph.17211. Epub 2021 Feb 18. PMID: 33462818.
do Amaral MN, Arge LW, Benitez LC, Danielowski R, Silveira SF, Farias Dda R, de Oliveira AC, da Maia LC, Braga EJ. Comparative transcriptomics of rice plants under cold, iron, and salt stresses. Funct Integr Genomics. 2016 Sep;16(5):567-79. doi: 10.1007/s10142-016-0507-y. Epub 2016 Jul 28. PMID: 27468828.
do Amaral MN, Arge LWP, Auler PA, Rossatto T, Milech C, Magalhães AM Jr, Braga EJB. Long-term transcriptional memory in rice plants submitted to salt shock. Planta. 2020 May 30;251(6):111. doi: 10.1007/s00425-020-03397-z. PMID: 32474838.
Du Q, Campbell M, Yu H, Liu K et al. Network-based feature selection reveals substructures of gene modules responding to salt stress in rice. Plant Direct 2019 Aug;3(8):e00154. PMID: 31417977
Formentin E, Sudiro C, Perin G, Riccadonna S et al. Transcriptome and Cell Physiological Analyses in Different Rice Cultivars Provide New Insights Into Adaptive and Salinity Stress Responses. Front Plant Sci 2018;9:204. PMID: 29556243
Fu, L., Shen, Q., Kuang, L., Wu, D. and Zhang, G. (2019). Transcriptomic and alternative splicing analyses reveal mechanisms of the difference in salt tolerance between barley and rice. Environmental and Experimental Botany, 166, 103810.
Garg R, Narayana Chevala V, Shankar R, Jain M. Divergent DNA methylation patterns associated with gene expression in rice cultivars with contrasting drought and salinity stress response. Sci Rep 2015 Oct 9;5:14922. PMID: 26449881
Li Q, Ma C, Tai H, Qiu H, Yang A. Comparative transcriptome analysis of two rice genotypes differing in their tolerance to saline-alkaline stress. PLoS One. 2020 Dec 1;15(12):e0243112. doi: 10.1371/journal.pone.0243112. PMID: 33259539; PMCID: PMC7707490.
Li YF, Zheng Y, Vemireddy LR, Panda SK et al. Comparative transcriptome and translatome analysis in contrasting rice genotypes reveals differential mRNA translation in salt-tolerant Pokkali under salt stress. BMC Genomics 2018 Dec 31;19(Suppl 10):935. PMID: 30598105
Mirdar Mansuri R, Shobbar ZS, Babaeian Jelodar N, Ghaffari MR, Nematzadeh GA, Asari S. Dissecting molecular mechanisms underlying salt tolerance in rice: a comparative transcriptional profiling of the contrasting genotypes. Rice (N Y). 2019 Mar 4;12(1):13. doi: 10.1186/s12284-019-0273-2. PMID: 30830459; PMCID: PMC6399358.
Roshni, A. M., Saravanan, KR., Harikrishnan, M., Anandan, A., Prakash, M. Screening for seedling stage salinity tolerance and comparative transcriptome analysis in Rice,Oryza sativa L. Indian Journal of experimental Biology. 2022 July; 60:471:480. doi: http://op.niscair.res.in/index.php/IJEB/article/view/64068
Shen Y, Venu RC, Nobuta K, Wu X et al. Transcriptome dynamics through alternative polyadenylation in developmental and environmental responses in plants revealed by deep sequencing. Genome Res 2011 Sep;21(9):1478-86. PMID: 21813626
Suratanee A, Chokrathok C, Chutimanukul P, Khrueasan N, Buaboocha T, Chadchawan S, Plaimas K. Two-State Co-Expression Network Analysis to Identify Genes Related to Salt Tolerance in Thai rice. Genes (Basel). 2018 Nov 29;9(12):594. doi: 10.3390/genes9120594. PMID: 30501128; PMCID: PMC6316690.
Wang S, Cao M, Ma X, Chen W et al. Integrated RNA Sequencing and QTL Mapping to Identify Candidate Genes from <i>Oryza rufipogon</i> Associated with Salt Tolerance at the Seedling Stage. Front Plant Sci 2017;8:1427. PMID: 28861103
Yuan J, Li J, Yang Y, Tan C et al. Stress-responsive regulation of long non-coding RNA polyadenylation in Oryza sativa. Plant J 2018 Mar;93(5):814-827. PMID: 29265542
Zheng D, Wang L, Chen L, Pan X et al. Salt-Responsive Genes are Differentially Regulated at the Chromatin Levels Between Seedlings and Roots in Rice. Plant Cell Physiol 2019 Aug 1;60(8):1790-1803. PMID: 31111914

## Sheet: Table S7
Table S7 Primers used in RT-qPCR experiments in this study
Organisms	Gene ID	Gene Symbol	Primer Name	Sequence (5'-3')		Tm(oC)
O. sativa	Os02g0570400	OsKS7	OsKS7_F	FW	TTCATCTCTGTCACTTTTTCT	53.4
			OsKS7_R	RV	ATCCCAACGAAGTCATCCAC	54.8
O. sativa	Os02g0706900	-	OsUnk1_F	FW	ACAAGGACTATCTCAAGGCGAT	60.1
			OsUnk1_R	RV	CCAACACAACACCACTTGGC	60.5
O. sativa	Os02g0736400	OsDHODH1	OsDHODH1_F	FW	CGGAGAAAAGGATAGAGA	51.4
			OsDHODH1_R	RV	AGGGGGTGTGAGTTCAGAGT	52.73
O. sativa	Os03g0377100	OsEXPA21	OsEXPA21_F	FW	TCTCCTACCGCCGGGTG	60.43
			OsEXPA21_R	RV	TTCTCAGGTGAACTGGCGTC	59.97
O. sativa	Os04g0578600	OsFRO1	FRO1_F	FW	GTCGACGCGCAGTTCATCAG	58.8
			FRO1_R	RV	GAACATGCCGGTCGCCTTCT	60.4
O. sativa	Os04g0620700	OsNUC1	OsNUC1_F	FW	ATGGATCTGACCTCGGTGGA	53.8
			OsNUC1_R	RV	GTCTTCCTCCTCTCTCAGTG	53.8
O. sativa	Os08g0497600	SRWD1	SRWD1_F	FW	ATGGCCCACGACTTGCACGA	55.9
			SRWD1_R	RV	ATCAGACGTAGCAGTCCAGG	53.8
O. sativa	Os03g0177750	OsEF1A	EF1a_F	FW	ATGGTTGTGGAGAACCTTC	52.2
			EF1a_R	RV	TCACCTTGGCACCGGTTG	52.6
A. thaliana	AT1G79460	AtKS1	KS1_F	FW	TCGTCTCCGATCTCAGCTACTT	60.42
			KS1_R	RV	CCACTTCTGAGCCCAATGGA	59.67
A. thaliana	AT4G36610	-	Unk2_F	FW	TGGTGGCTTTCAAGATCGCT	59.96
			Unk2_R	RV	TGCGTTCTCACCTATTTGTTCTT	58.61
A. thaliana	AT3G17810	AtPYD1	PYD1_F	FW	TGGTCTACAGCCAAGGCAAG	59.96
			PYD1_R	RV	GGTCAGGGAAGTAACCTCGG	59.46
A. thaliana	AT1G26770	AtEXPA10	AtEXPA10_F	FW	CTTCCGGCACAATGGGTGG	61.34
			AtEXPA10_R	RV	CTCGACGCATCACTCTCTCAA	59.87
A. thaliana	AT1G01580	AtFRO2	AtFRO2_F	FW	GATCCATGGGGAAGAGTCACA	59.16
			AtFRO2_R	RV	GCTTCGCTTGCCACAAAGAT	59.76
A. thaliana	AT1G48920	AtNUCL-1	NUC1_F	FW	CACGCAGCTGTCTAGGGTTT	60.32
			NUC1_R	RV	TGGTGACAGCAACTTCCTCG	60.25
A. thaliana	AT4G40010	AtSNRK2.7	SnRK2.7_F	FW	TTCAGCGAAGACGAAGGAAGA	59.39
			SnRK2.7_R	RV	GGACAAGACTTCCGGAGCAA	59.97
A. thaliana	At5G25760	AtPEX4	VC_014F	FW	CTGCGACTCAGGGAATCTTC	55.3
			VC_014R	RV	TTGTGCCATTGAATTGAACCC	54.2

## Sheet: Table S8
Table S8 Numbers of SNPs after passing the combined QTL confidence cut-offs
	DH103-derived pop.	DH212-derived pop.
Total SNPs	15562	18181
Total Informative SNPs	7714	3171
SNPs present in at least 5 CSSLs (n≥5)	2431	745
SNPs present in at least 5 CSSLs and QTL confidence value ≥ PR80 (n≥5 & PR≥80) across 46 traits (average±SD)	973.67±211.64	266.37±32.68

## Sheet: Table S9
Table S9 Numbers of SNPs after passing the cut-offs (confidence value ≥ PR80) at least 1 to 3 QTL identification methods
	details	1_sis10.1	2_sis10.2	3_sis10.3	4_sis10.4	5_sis10.m	6_sis16.1	7_sis16.2	8_sis16.3	9_sis16.4	10_sis16.m	11_sis21.1	12_sis21.2	13_sis21.3	14_sis21.4	15_sis21.m	16_PPS	17_SIS5	18_SIS7	19_SIS9	20_SIS11	21_SIS14	22_SIS16	23_SIS19	24_SIS21	25_SDW ratio	26_RDW ratio	27_TDW ratio	28_Change in SDW	29_Change in RDW	30_Change in TDW	31_%Survival (Day 17)	32_%Survival (Day 25)	33_Root/Shoot ratio	34_Na+ ion	35_K+ ion	36_Na/K ratio	37_Total Chlorophyll	38_Change in Total Chlorophyll	39_Electrolyte leakage	40_Change in Electrolyte leakage	41_Proline content	42_Change in Proline content	43_SIS3	44_SIS5	45_SIS7	46_SIS9	Mean
DH103-derived CSSL pop.	not pass the cut-off	1650	1529	1789	1214	1206	1172	1306	1291	1384	1187	1270	1140	1255	1464	1283	1581	1210	1303	1553	1652	1554	1291	1414	1269	1375	1284	1456	1559	1580	1590	1085	1528	1546	1582	1506	1372	1369	1882	1509	1469	1429	2041	1719	1669	1670	1850	1693.11
	Interval mapping	106	168	367	184	295	191	342	497	159	402	417	165	393	144	450	434	208	252	361	491	516	433	474	312	196	119	140	347	228	294	135	162	345	151	160	173	169	254	536	624	213	291	386	146	155	160	307.222
	Logistic regression	63	15	5	211	63	153	42	20	43	24	48	202	118	64	53	11	222	73	66	25	NA	76	40	42	209	164	175	107	68	79	177	69	2	24	1	138	107	65	27	26	74	1	21	31	38	37	35.5556
	Wilcoxon test	270	88	132	135	116	136	47	64	62	50	48	176	82	73	16	90	38	51	98	128	82	120	65	113	40	90	84	5	40	8	369	162	165	214	100	91	81	6	57	26	62	28	63	53	47	10	39.1111
	Interval mapping - Logistic regression	24	13	1	144	106	107	49	14	42	106	20	108	44	16	28	10	51	99	4	9	NA	35	21	11	285	243	237	32	28	35	49	17	NA	6	12	28	31	100	10	28	106	7	10	20	23	17	35.6667
	Logistic regression - Wilcoxon test	195	186	122	185	361	399	374	317	228	477	290	190	209	217	377	165	385	400	205	62	240	355	278	384	35	123	40	72	130	91	380	325	160	325	277	334	535	48	140	91	201	11	77	249	217	292	147.333
	Interval mapping - Wilcoxon test	25	33	9	5	12	19	4	11	22	6	16	13	96	8	12	54	33	11	16	7	11	19	19	25	36	7	2	41	32	43	13	8	76	51	48	31	3	1	54	46	5	26	26	13	12	2	20.5556
	Interval mapping - Logistic regression - Wilcoxon test	98	399	6	353	272	254	267	217	491	179	322	437	234	445	212	86	284	242	128	57	28	102	120	275	255	401	297	268	325	291	223	160	137	78	327	264	136	75	98	121	341	26	129	250	269	63	152.444
DH212-derived CSSL pop.	not pass the cut-off	457	494	433	515	492	477	480	454	548	499	511	521	481	541	490	459	471	446	439	437	452	429	448	489	463	438	458	533	477	532	435	506	465	477	494	508	453	498	454	465	540	509	478	525	520	471	495.556
	Interval mapping	62	70	141	45	80	79	111	139	22	82	83	56	105	44	101	118	98	146	142	126	144	147	130	97	68	93	62	50	91	51	57	69	100	61	73	49	117	67	103	115	43	71	104	56	56	103	79.7778
	Logistic regression	28	26	27	10	14	24	10	12	6	1	5	10	17	11	13	16	29	12	23	33	8	28	21	14	63	55	71	18	32	17	45	6	30	18	22	22	20	8	37	15	6	15	9	1	5	16	12.4444
	Wilcoxon test	75	33	30	42	32	48	12	12	32	22	8	16	3	18	11	21	35	13	22	42	10	27	22	18	26	63	32	9	10	8	95	20	27	48	12	22	24	26	27	7	8	14	14	15	17	15	15.8889
	Interval mapping - Logistic regression	57	14	3	40	24	27	3	NA	28	22	6	17	1	9	NA	11	14	1	NA	8	1	1	5	4	10	19	14	6	4	5	59	15	2	40	7	17	6	23	3	1	7	1	5	14	15	6	8.33333
	Logistic regression - Wilcoxon test	36	43	106	29	58	47	94	118	10	74	72	49	95	26	82	100	61	125	112	84	127	112	105	75	44	40	35	36	77	39	21	64	74	53	68	44	99	64	78	109	42	58	95	55	54	94	72.1111
	Interval mapping - Wilcoxon test	10	7	NA	2	NA	NA	1	NA	2	1	2	11	18	1	2	9	3	NA	1	NA	1	1	4	1	47	10	52	12	26	15	10	1	4	10	17	17	2	5	15	9	5	3	1	NA	3	7	6
	Interval mapping - Logistic regression - Wilcoxon test	20	58	5	62	45	43	34	10	97	44	58	65	25	95	46	11	34	2	6	15	2	NA	10	47	24	27	21	81	28	78	23	64	43	38	52	66	24	54	28	24	94	74	39	79	75	33	55.5556
DH103- and DH212-derived CSSL pop.	not pass the cut-off	168	238	508	229	375	270	453	636	181	484	500	221	498	188	551	552	306	398	503	617	660	580	604	409	264	212	202	397	319	345	192	231	445	212	233	222	286	321	639	739	256	362	490	202	211	263	373.304
	Interval mapping	91	41	32	221	77	177	52	32	49	25	53	212	135	75	66	27	251	85	89	58	8	104	61	56	272	219	246	125	100	96	222	75	32	42	23	160	127	73	64	41	80	16	30	32	43	53	92.3478
	Logistic regression	345	121	162	177	148	184	59	76	94	72	56	192	85	91	27	111	73	64	120	170	92	147	87	131	66	153	116	14	50	16	464	182	192	262	112	113	105	32	84	33	70	42	77	68	64	25	113.565
	Wilcoxon test	81	27	4	184	130	134	52	14	70	128	26	125	45	25	28	21	65	100	4	17	1	36	26	15	295	262	251	38	32	40	108	32	2	46	19	45	37	123	13	29	113	8	15	34	38	23	64.3696
	Interval mapping - Logistic regression	231	229	228	214	419	446	468	435	238	551	362	239	304	243	459	265	446	525	317	146	367	467	383	459	79	163	75	108	207	130	401	389	234	378	345	378	634	112	218	200	243	69	172	304	271	386	302.978
	Logistic regression - Wilcoxon test	35	40	9	7	12	19	5	11	24	7	18	24	114	9	14	63	36	11	17	7	12	20	23	26	83	17	54	53	58	58	23	9	80	61	65	48	5	6	69	55	10	29	27	13	15	9	30.6522
	Interval mapping - Wilcoxon test	118	457	11	415	317	297	301	227	588	223	380	502	259	540	258	97	318	244	134	72	30	102	130	322	279	428	318	349	353	369	246	224	180	116	379	330	160	129	126	145	435	100	168	329	344	96	259.674
	Interval mapping - Logistic regression - Wilcoxon test	1069	1153	954	1447	1478	1527	1390	1431	1244	1490	1395	1515	1440	1171	1403	1136	1495	1427	1184	1087	1170	1456	1314	1418	1338	1454	1262	1084	1119	1054	1656	1142	1165	1117	1176	1296	1354	796	1213	1242	1207	626	979	982	986	855	1236.89
[truncated: 2 more columns]

## Sheet: Table S10
Table S10 Confident QTL regions and associated salt-responsive traits
					Salt injury score																								tolerant phenotype									physiological trait
																																						Na-K conc.			Chlorophyll content		Electrolyte leakage		Proline content
					1	2	3	4	5	6	7	8	9	10	11	12	13	14	15	16	17	18	19	20	21	22	23	24	25	26	27	28	29	30	31	32	33	34	35	36	37	38	39	40	41	42	43	44	45
Chromosome	QTL region	QTL-region position (bp)	Total number of candidate genes located in the region	No. of salt-responsive traits	1_sis10.1	2_sis10.2	3_sis10.3	4_sis10.4	5_sis10.m	6_sis16.1	7_sis16.2	8_sis16.3	9_sis16.4	10_sis16.m	11_sis21.1	12_sis21.2	13_sis21.3	14_sis21.4	15_sis21.m	16_PPS	17_SIS5	18_SIS7	19_SIS9	20_SIS11	21_SIS14	22_SIS16	23_SIS19	24_SIS21	25_SDW ratio	26_RDW ratio	27_TDW ratio	28_Change in SDW	29_Change in RDW	30_Change in TDW	31_%Survival (Day 17)	32_%Survival (Day 25)	33_Root/Shoot ratio	34_Na+ ion	35_K+ ion	36_Na/K ratio	37_Total Chlorophyll	38_Change in Total Chlorophyll	39_Electrolyte leakage	40_Change in Electrolyte leakage	41_Proline content	42_Change in Proline content	43_SIS3	44_SIS5	45_SIS7
1	chr1_A	10,555,991 - 11,586,480	109	7		/							/								/																		/				/	/	/
1	chr1_B	28,054,939 - 28,608,212	113	1																																									/
1	chr1_C	34,068,777 - 34,629,879	88	1						/
1	chr1_D	40,177,696 - 40,730,507	76	1																																	/
1	chr1_E	42,037,177 - 42,401,184	61	16			/			/			/		/			/				/	/	/								/	/	/			/					/					/	/	/
2	chr2_A	24045244 - 26033900	157	22	/	/		/	/	/			/	/	/				/		/	/	/				/	/											/	/	/		/	/	/	/	/
2	chr2_B	28160301 - 30864858	445	28	/			/	/	/	/		/	/	/		/		/	/	/	/	/		/	/	/	/							/				/	/	/	/	/	/	/	/	/
2	chr2_C	32842456 - 34336386	120	26			/			/		/	/	/	/		/	/			/		/		/	/	/	/	/	/	/	/	/	/	/		/		/	/		/	/
3	chr3_A	837760 - 3064760	395	10				/					/					/											/			/		/	/	/			/	/
3	chr3_B	13777133 - 15719702	264	8	/																														/	/				/	/	/				/
4	chr4_A	8994 - 1221503	96	13		/		/					/								/									/			/			/			/	/					/	/		/	/
4	chr4_B	5989525 - 6594473	38	4																		/						/															/	/
4	chr4_C	20852260 - 21081746	31	20		/			/	/	/		/	/	/	/		/	/		/						/								/	/		/				/		/		/		/	/
4	chr4_D	24068038 - 24935908	161	22					/	/	/	/		/	/		/	/	/											/	/	/	/	/	/	/	/			/	/	/						/	/
4	chr4_E	27915598 - 32065731	624	39	/	/	/		/		/	/		/	/	/	/	/	/		/	/	/	/	/	/	/		/	/	/	/	/	/	/	/	/	/		/	/	/		/	/	/	/	/	/
4	chr4_F	33080896 - 33573676	73	9							/					/								/					/			/									/				/			/	/
7	chr7_A	15671667 - 16442141	57	6																																			/			/	/		/			/	/
7	chr7_B	17230234 - 17629806	42	10		/					/				/	/		/	/									/							/							/		/
7	chr7_C	18393745 - 18963016	69	9		/				/	/				/	/		/	/									/														/
7	chr7_D	25036622 - 29583146	738	38		/		/	/		/	/	/	/	/	/	/	/	/	/	/			/			/	/	/	/	/	/	/	/	/	/	/	/	/	/	/	/	/	/	/		/	/	/
8	chr8	23847854 - 28408913	780	45	/	/	/	/	/	/	/	/	/	/	/	/	/	/	/	/	/	/	/	/	/	/	/	/	/	/	/	/	/	/	/	/	/	/	/		/	/	/	/	/	/	/	/	/
10	chr10	17025763 - 20499096	540	21			/			/		/	/	/	/		/	/	/				/		/	/		/				/		/		/					/		/		/	/			/
[truncated: 1 more columns]

[truncated: 4 more sheets: Table S11, Table S12, Table S13, Ref. list]
